# Supplementary material for: Taxonomically Restricted Genes with Essential Functions Frequently Play Roles in Chromosome Segregation in Caenorhabditis elegans and Saccharomyces cerevisiae
Source: G3 (Bethesda). 2017 Aug 24;7(10):3337–47. doi: 10.1534/g3.117.300193 (PMC5633384; doi:10.1534/g3.117.300193)
Supplement: Supplementary file 8 [file 3337TableS1.xls]

## Sheet: Worm
WBID Gene Name	Common Gene Name	Essential
WBGene00019400	K04G7.1	True
WBGene00009217	F28D1.8	True
WBGene00020285	T06A10.2	True
WBGene00016291	C31H1.8	True
WBGene00022441	Y110A2AL.4	True
WBGene00012602	Y38E10A.24	True
WBGene00023405	sor-1	True
WBGene00019353	K03B4.1	True
WBGene00004161	pqn-80	True
WBGene00008343	C56A3.4	True
WBGene00003012	lin-26	True
WBGene00009688	F44E5.1	True
WBGene00013040	Y49E10.21	True
WBGene00044318	tag-267	True
WBGene00004765	sel-8	True
WBGene00012301	W06D11.3	True
WBGene00018957	F56C11.5	True
WBGene00016243	tag-319	True
WBGene00011885	T21B10.3	True
WBGene00010093	capg-2	True
WBGene00020105	R148.7	True
WBGene00016676	C45G9.5	True
WBGene00018350	F42C5.10	True
WBGene00014087	ZK809.5	True
WBGene00021060	dct-11	True
WBGene00019680	K12H4.5	True
WBGene00016178	mesp-1	True
WBGene00016955	C55C3.5	True
WBGene00003887	osm-7	True
WBGene00017356	F10E9.4	True
WBGene00012972	rsa-2	True
WBGene00022310	Y77E11A.7	True
WBGene00009454	F36A2.7	True
WBGene00011747	sna-2	True
WBGene00016449	C35D10.13	True
WBGene00021270	Y23H5A.3	True
WBGene00008413	D2030.3	True
WBGene00002994	lin-5	True
WBGene00004726	sas-4	True
WBGene00018492	F46E10.11	True
WBGene00007192	B0491.5	True
WBGene00017395	F12A10.6	True
WBGene00021514	Y41D4B.11	True
WBGene00020064	kbp-1	True
WBGene00015075	B0238.11	True
WBGene00017916	F29A7.6	True
WBGene00020392	knl-3	True
WBGene00019630	apc-16	True
WBGene00020425	syx-18	True
WBGene00007016	mdt-15	True
WBGene00004953	spd-2	True
WBGene00009385	sas-5	True
WBGene00017985	F32D1.6	True
WBGene00021470	tpxl-1	True
WBGene00011634	T09A5.5	True
WBGene00022791	ZK686.1	True
WBGene00004746	sdc-2	True
WBGene00012888	sas-6	True
WBGene00001832	hcp-4	True
WBGene00009179	kbp-3	True
WBGene00014229	ZK1128.3	True
WBGene00010266	dct-18	True
WBGene00008262	ril-1	True
WBGene00020558	T19B4.5	True
WBGene00003044	lir-1	True
WBGene00007586	ril-2	True
WBGene00009188	lsy-22	True
WBGene00016581	C42C1.3	True
WBGene00003065	lpd-9	True
WBGene00007587	C14C10.4	True
WBGene00017925	F29B9.11	True
WBGene00010948	M195.2	True
WBGene00009587	F40F11.2	True
WBGene00019836	R02F2.7	True
WBGene00015274	ztf-12	True
WBGene00002068	ify-1	True
WBGene00004955	spd-5	True
WBGene00004125	mdt-30	True
WBGene00016638	C44B12.5	True
WBGene00009259	F29G6.3	True
WBGene00008172	C48B4.9	True
WBGene00000263	F23H11.5	True
WBGene00015330	C02B10.5	True
WBGene00013605	Y95D11A.1	True
WBGene00015515	spdl-1	True
WBGene00003981	pes-8	True
WBGene00022346	Y82E9BR.13	True
WBGene00001561	gei-4	True
WBGene00018144	F37C4.4	True
WBGene00013267	Y57A10A.27	True
WBGene00016636	C44B12.1	True
WBGene00003184	mei-2	True
WBGene00002231	knl-1	True
WBGene00015235	cdc-26	True
WBGene00011223	R10H10.4	True
WBGene00001869	him-10	True
WBGene00007316	nlp-41	False
WBGene00020650	T21D12.11	False
WBGene00044207	Y6G8.5	False
WBGene00017274	F08F8.9	False
WBGene00015825	C16C4.1	False
WBGene00002104	ins-21	False
WBGene00007458	C08F11.11	False
WBGene00011920	T22C1.11	False
WBGene00045248	ZK180.7	False
WBGene00017403	F12E12.2	False
WBGene00044184	F11A5.16	False
WBGene00019804	R01B10.2	False
WBGene00045481	M153.5	False
WBGene00002099	ins-16	False
WBGene00011813	T16H12.3	False
WBGene00012771	Y41E3.13	False
WBGene00013157	Y53F4B.10	False
WBGene00015820	C16A11.7	False
WBGene00077538	T04F3.5	False
WBGene00020568	T19D2.3	False
WBGene00011011	R04D3.3	False
WBGene00017581	F18G5.5	False
WBGene00206366		False
WBGene00020032	R12E2.6	False
WBGene00009168	F26F2.3	False
WBGene00017900	F28E10.1	False
WBGene00019688	K12H6.8	False
WBGene00017099	E02H9.1	False
WBGene00021342	Y35H6.3	False
WBGene00018945	F56C3.8	False
WBGene00015132	B0303.14	False
WBGene00021625	Y47D7A.13	False
WBGene00008759	F13E9.10	False
WBGene00018172	F38B6.2	False
WBGene00077683	cTel3X.1	False
WBGene00007601	C15C6.2	False
WBGene00011008	R04B5.11	False
WBGene00011989	T24D5.1	False
WBGene00007279	C03E10.1	False
WBGene00012655	Y39A1A.17	False
WBGene00018865	F55A12.6	False
WBGene00015121	B0302.4	False
WBGene00011001	R04B5.1	False
WBGene00009070	F23A7.5	False
WBGene00012906	Y46G5A.15	False
WBGene00009775	F46B6.10	False
WBGene00021329	Y34D9A.3	False
WBGene00194921	ZK742.7	False
WBGene00008141	C47E8.1	False
WBGene00020759	T24C4.3	False
WBGene00017773	dct-6	False
WBGene00206477		False
WBGene00011290	R102.3	False
WBGene00013296	Y57G11B.3	False
WBGene00219305		False
WBGene00013356	Y59A8B.24	False
WBGene00022790	ZK682.7	False
WBGene00044472	dct-8	False
WBGene00007293	C04B4.5	False
WBGene00015372	C03B1.1	False
WBGene00011959	T23G4.3	False
WBGene00010164	F56H6.3	False
WBGene00004783	seu-1	False
WBGene00015917	C17G10.3	False
WBGene00020956	W02H5.1	False
WBGene00008038	C40H1.2	False
WBGene00185096	W09C2.9	False
WBGene00009355	F33A8.7	False
WBGene00008227	C50B8.5	False
WBGene00020101	R148.2	False
WBGene00010981	R03A10.1	False
WBGene00003045	lir-2	False
WBGene00044753	F49H12.7	False
WBGene00008279	C53C7.3	False
WBGene00007337	C05C12.5	False
WBGene00021556	Y45G5AM.3	False
WBGene00016068	C24H10.2	False
WBGene00015428	C04E7.1	False
WBGene00010016	F54B8.1	False
WBGene00010693	K08H2.7	False
WBGene00013560	Y75B8A.29	False
WBGene00011101	R07D5.2	False
WBGene00009476	F36F2.2	False
WBGene00011289	R102.2	False
WBGene00206498		False
WBGene00008244	fipr-11	False
WBGene00021592	Y46E12A.2	False
WBGene00044664	F59A6.11	False
WBGene00011435	T04D3.8	False
WBGene00206395		False
WBGene00044135	F08G12.11	False
WBGene00022243	Y73B6BL.22	False
WBGene00023519	Y60A3A.24	False
WBGene00013484	Y69H2.9	False
WBGene00018454	fbxb-28	False
WBGene00077669	Y38H6A.5	False
WBGene00016703	C46A5.8	False
WBGene00013548	Y75B8A.11	False
WBGene00018192	F39B3.3	False
WBGene00014214	ZK1073.2	False
WBGene00006561	tcl-2	False
WBGene00015665	C10A4.4	False
WBGene00004455	rpl-42	False
WBGene00013833	ZC15.5	False
WBGene00008541	F07A5.2	False
WBGene00018274	F41C3.8	False
WBGene00009044	F22B5.6	False
WBGene00021701	Y48G9A.7	False
WBGene00018126	F36H12.13	False
WBGene00013351	Y59A8B.19	False
WBGene00022529	srt-14	False
WBGene00008954	F19C6.5	False
WBGene00013733	Y111B2A.9	False
WBGene00010956	M199.8	False
WBGene00077577	R02D5.9	False
WBGene00009125	F25H5.2	False
WBGene00045387	K09H9.8	False
WBGene00012646	Y39A1A.7	False
WBGene00018597	F48C1.4	False
WBGene00008872	F15H10.5	False
WBGene00020106	R151.1	False
WBGene00009497	F36H1.12	False
WBGene00018830	F54E7.8	False
WBGene00020819	T26A5.2	False
WBGene00020974	W03B1.5	False
WBGene00008579	F08G2.8	False
WBGene00044245	F32A7.8	False
WBGene00020121	R160.4	False
WBGene00044691	F47C12.11	False
WBGene00019374	K04A8.2	False
WBGene00021863	Y54F10BM.9	False
WBGene00009612	F41D3.7	False
WBGene00021241	Y22D7AL.1	False
WBGene00010901	M28.10	False
WBGene00007682	C18D11.6	False
WBGene00018091	F36D4.6	False
WBGene00008295	nlp-39	False
WBGene00219299		False
WBGene00019805	R01B10.3	False
WBGene00018086	F36A4.11	False
WBGene00017207	fbxb-6	False
WBGene00007131	B0284.1	False
WBGene00020527	T15B7.15	False
WBGene00017424	F13C5.3	False
WBGene00022810	ZK721.3	False
WBGene00011323	mut-15	False
WBGene00015007	ain-2	False
WBGene00010150	F56D5.6	False
WBGene00008503	F01G4.4	False
WBGene00012113	T28B8.1	False
WBGene00017838	F26G1.2	False
WBGene00044350	Y73B6BL.44	False
WBGene00011822	T18D3.5	False
WBGene00012141	T28F4.6	False
WBGene00044775	ZK1290.15	False
WBGene00016357	C33F10.11	False
WBGene00017813	F26A10.1	False
WBGene00022385	Y95B8A.4	False
WBGene00021540	Y42H9AR.5	False
WBGene00007168	B0393.3	False
WBGene00014016	ZK632.9	False
WBGene00044556	F38G1.3	False
WBGene00016193	C28H8.2	False
WBGene00019794	M151.2	False
WBGene00006580	tlp-1	False
WBGene00003759	nlp-21	False
WBGene00019564	K09D9.1	False
WBGene00007452	C08F11.3	False
WBGene00012783	Y43C5A.3	False
WBGene00021953	Y55H10A.2	False
WBGene00002105	ins-22	False
WBGene00219300		False
WBGene00015719	C13A2.2	False
WBGene00016514	C38C3.6	False
WBGene00020923	W02B3.3	False
WBGene00022075	Y69A2AR.3	False
WBGene00021621	Y47D7A.9	False
WBGene00011544	T06E8.2	False
WBGene00010910	M106.2	False
WBGene00043065	C55C3.7	False
WBGene00010198	spat-1	False
WBGene00023504	F26F2.8	False
WBGene00019315	K02E7.11	False
WBGene00007246	nspb-10	False
WBGene00007136	B0285.3	False
WBGene00009640	nspc-10	False
WBGene00004128	pqn-41	False
WBGene00195226	ZC404.16	False
WBGene00020678	T22B11.4	False
WBGene00011200	R10E4.3	False
WBGene00020832	T26C12.2	False
WBGene00021148	W10G11.19	False
WBGene00008949	F19B6.3	False
WBGene00013964	ZK287.3	False
WBGene00009677	F44A6.5	False
WBGene00044378	Y49F6B.14	False
WBGene00019340	K02F6.6	False
WBGene00202499		False
WBGene00017548	F18A1.7	False
WBGene00018027	F35A5.5	False
WBGene00013148	Y53F4A.2	False
WBGene00013242	Y56A3A.30	False
WBGene00011710	T11F9.7	False
WBGene00022750	ZK484.4	False
WBGene00013424	Y66A7A.4	False
WBGene00008446	E01G4.3	False
WBGene00017308	F09F9.3	False
WBGene00016956	C55C3.6	False
WBGene00019744	M02H5.8	False
WBGene00010378	H12D21.2	False
WBGene00011114	R07E5.6	False
WBGene00007196	B0513.4	False
WBGene00004103	pqn-11	False
WBGene00022584	ZC266.1	False
WBGene00012346	W08G11.1	False
WBGene00016033	C24A3.2	False
WBGene00164969	K09C8.9	False
WBGene00001454	flp-11	False
WBGene00194791	K08F9.6	False
WBGene00020686	T22D1.8	False
WBGene00011062	R06C7.2	False
WBGene00022239	Y73B6BL.16	False
WBGene00017017	D1014.4	False
WBGene00044516	Y32G9A.12	False
WBGene00012603	nspe-6	False
WBGene00019149	H03E18.2	False
WBGene00017001	D1007.3	False
WBGene00021957	Y57E12AL.2	False
WBGene00044673	C07D10.6	False
WBGene00009809	F47B8.8	False
WBGene00020805	T25F10.1	False
WBGene00007921	C34C12.2	False
WBGene00010006	F53H2.3	False
WBGene00012136	T28F4.1	False
WBGene00044707	F22G12.7	False
WBGene00017905	F28F5.6	False
WBGene00044415	C08E3.14	False
WBGene00045048	D1007.19	False
WBGene00138714	T02D1.9	False
WBGene00014099	ZK836.3	False
WBGene00019466	K07B1.6	False
WBGene00020317	pdf-1	False
WBGene00020632	T20F7.5	False
WBGene00077783	D1054.18	False
WBGene00044677	ZK353.10	False
WBGene00017068	D2092.8	False
WBGene00086551	D2005.7	False
WBGene00019067	F58H7.1	False
WBGene00010464	K01D12.5	False
WBGene00008554	F07C6.3	False
WBGene00015536	glb-2	False
WBGene00009501	F37A8.1	False
WBGene00017739	F23C8.11	False
WBGene00018870	F55C12.2	False
WBGene00011020	R05A10.3	False
WBGene00016040	C24A11.1	False
WBGene00189951	Y73B6BL.269	False
WBGene00194864	Y66A7A.9	False
WBGene00012969	Y48A6B.8	False
WBGene00021386	Y37F4.5	False
WBGene00012309	W06G6.2	False
WBGene00011245	R11D1.4	False
WBGene00019639	K10F12.7	False
WBGene00008651	F10D11.5	False
WBGene00194922	F13E9.19	False
WBGene00001389	far-5	False
WBGene00017675	F21F3.6	False
WBGene00016247	C30B5.6	False
WBGene00011172	R09E10.2	False
WBGene00194956	F37H8.7	False
WBGene00015094	B0261.6	False
WBGene00195190	T04A6.5	False
WBGene00019177	H10D18.1	False
WBGene00013102	Y51H4A.6	False
WBGene00002241	kup-1	False
WBGene00022421	Y102E9.3	False
WBGene00018634	F49E7.2	False
WBGene00195149	F26H11.8	False
WBGene00044570	T22B7.8	False
WBGene00219235		False
WBGene00020429	T11F1.3	False
WBGene00018242	F40G9.6	False
WBGene00014064	sdz-37	False
WBGene00019721	M01H9.5	False
WBGene00021724	Y49F6C.2	False
WBGene00017559	F18C5.4	False
WBGene00016612	C43G2.3	False
WBGene00045365	ZC449.7	False
WBGene00012871	Y45F10B.3	False
WBGene00015031	B0207.8	False
WBGene00050915	Y6E2A.10	False
WBGene00018276	F41C6.2	False
WBGene00019044	F58E1.13	False
WBGene00008680	F11A5.15	False
WBGene00018293	F41E6.12	False
WBGene00017370	F10G7.6	False
WBGene00015004	B0034.4	False
WBGene00012104	T27F6.4	False
WBGene00007853	C31G12.4	False
WBGene00008914	F17C11.2	False
WBGene00021079	W08A12.2	False
WBGene00017143	EEED8.15	False
WBGene00020351	T08B6.1	False
WBGene00011337	T01G1.2	False
WBGene00017367	nhr-263	False
WBGene00015169	B0403.5	False
WBGene00044271	nspa-2	False
WBGene00010129	F55G11.10	False
WBGene00045510	F11A5.17	False
WBGene00077691	T06E4.14	False
WBGene00015154	B0350.3	False
WBGene00012076	T27A8.4	False
WBGene00010353	H02I12.5	False
WBGene00010248	F58D5.9	False
WBGene00003768	nlp-30	False
WBGene00045270	C04E7.5	False
WBGene00012357	W09D6.4	False
WBGene00194910	ZC404.15	False
WBGene00007307	C04G2.8	False
WBGene00008679	F11A5.13	False
WBGene00008900	F16H6.10	False
WBGene00022066	Y67D8C.2	False
WBGene00019750	M03D4.3	False
WBGene00044237	C17H1.10	False
WBGene00008960	F19H6.5	False
WBGene00138721	C54D10.14	False
WBGene00007341	C05D12.4	False
WBGene00015546	C06G1.2	False
WBGene00012878	Y45F10C.2	False
WBGene00020764	T24C12.1	False
WBGene00018854	F55A4.2	False
WBGene00015220	B0507.3	False
WBGene00007179	B0457.4	False
WBGene00194646	Y105C5A.1270	False
WBGene00015573	C07G1.7	False
WBGene00012812	Y43F8B.1	False
WBGene00022112	Y71F9AL.7	False
WBGene00015086	B0244.11	False
WBGene00021414	Y38C9B.3	False
WBGene00009279	F31B9.2	False
WBGene00044548	cnc-9	False
WBGene00013526	Y73F8A.20	False
WBGene00044406	F02A9.7	False
WBGene00001413	fem-3	False
WBGene00017455	F14D2.7	False
WBGene00021664	Y48G1BL.5	False
WBGene00044401	Y55B1BR.6	False
WBGene00019761	M03F8.1	False
WBGene00010947	M176.11	False
WBGene00018427	F44E7.5	False
WBGene00015229	fbxa-125	False
WBGene00009974	F53C11.4	False
WBGene00017539	F17E9.2	False
WBGene00077585	T01G5.8	False
WBGene00011678	T10B9.9	False
WBGene00013203	Y54E5A.8	False
WBGene00044432	W03G9.9	False
WBGene00021641	Y47G6A.15	False
WBGene00016231	C29G2.3	False
WBGene00008106	C45B11.5	False
WBGene00011483	T05E11.7	False
WBGene00010761	K10H10.5	False
WBGene00044105	srbc-55	False
WBGene00015300	C01F1.5	False
WBGene00044165	2RSSE.2	False
WBGene00010185	F57A10.4	False
WBGene00013956	ZK265.3	False
WBGene00009486	F36G9.7	False
WBGene00004152	pqn-70	False
WBGene00019284	K01A2.10	False
WBGene00008726	F13A7.11	False
WBGene00044014	F15H10.10	False
WBGene00004172	pqn-92	False
WBGene00044482	F29B9.12	False
WBGene00008322	C55A1.4	False
WBGene00009491	F36G9.15	False
WBGene00015179	B0416.3	False
WBGene00044543	C53A3.3	False
WBGene00021771	Y51F10.10	False
WBGene00019563	K09C6.9	False
WBGene00021974	Y57G7A.11	False
WBGene00022614	ZC449.4	False
WBGene00017485	F15E6.4	False
WBGene00013788	Y116A8C.8	False
WBGene00009442	F35G12.5	False
WBGene00008436	DH11.2	False
WBGene00008155	C47E12.12	False
WBGene00019906	R05G9R.1	False
WBGene00019309	K02E7.4	False
WBGene00011430	T04C12.8	False
WBGene00019304	K02D10.4	False
WBGene00012850	Y44A6C.1	False
WBGene00010147	F56D5.2	False
WBGene00020076	R52.4	False
WBGene00010110	F55D12.1	False
WBGene00018098	F36F12.7	False
WBGene00007608	C15C8.6	False
WBGene00019173	H08J11.2	False
WBGene00019622	K10C2.7	False
WBGene00010711	K09B11.4	False
WBGene00016924	C54F6.6	False
WBGene00007726	C25F9.6	False
WBGene00022143	Y71G12B.3	False
WBGene00206537		False
WBGene00018003	F33D11.6	False
WBGene00015079	B0244.4	False
WBGene00018732	F53A9.9	False
WBGene00018767	F53G2.2	False
WBGene00044669	T28D9.12	False
WBGene00044486	Y54G2A.42	False
WBGene00044081	D1086.11	False
WBGene00017172	F02C9.1	False
WBGene00012335	W07G4.1	False
WBGene00021907	Y55B1AR.3	False
WBGene00020865	T27E4.7	False
WBGene00022244	Y73B6BL.23	False
WBGene00019228	H23L24.1	False
WBGene00009349	F32H5.3	False
WBGene00044181	F09C6.11	False
WBGene00077624	Y102A5C.40	False
WBGene00044725	R11G1.7	False
WBGene00004324	rde-2	False
WBGene00045239	Y49E10.29	False
WBGene00010121	F55G7.3	False
WBGene00044732	T03G11.10	False
WBGene00022668	ZK154.6	False
WBGene00020067	clec-158	False
WBGene00194663	F38B2.6	False
WBGene00012510	Y26D4A.13	False
WBGene00012627	Y38H6C.15	False
WBGene00017411	F13A2.2	False
WBGene00194729	ZK783.7	False
WBGene00018717	F52H2.5	False
WBGene00010866	M04D8.8	False
WBGene00219207		False
WBGene00017645	F20D12.7	False
WBGene00019557	K09C6.3	False
WBGene00015626	C09B9.1	False
WBGene00009067	F23A7.1	False
WBGene00015731	C13B7.6	False
WBGene00011428	T04C12.3	False
WBGene00013081	Y51A2D.14	False
WBGene00011927	T22C8.6	False
WBGene00014142	ZK899.3	False
WBGene00016032	C24A3.1	False
WBGene00018729	F53A9.6	False
WBGene00015686	C10G11.6	False
WBGene00013087	Y51B9A.5	False
WBGene00004965	spe-11	False
WBGene00018802	F54D8.6	False
WBGene00021881	Y54G2A.16	False
WBGene00012152	cnc-10	False
WBGene00003757	nlp-19	False
WBGene00206485		False
WBGene00009380	F34H10.3	False
WBGene00012742	Y40H7A.2	False
WBGene00194674	F23D12.11	False
WBGene00014225	ZK1098.9	False
WBGene00008662	F10G8.2	False
WBGene00206480		False
WBGene00010487	K02A11.2	False
WBGene00044142	H13N06.7	False
WBGene00003022	lin-37	False
WBGene00011646	T09B9.5	False
WBGene00195185	F19G12.9	False
WBGene00021633	Y47G6A.3	False
WBGene00018250	F40H3.2	False
WBGene00018148	F37C4.8	False
WBGene00021967	Y57G7A.3	False
WBGene00012042	T26E3.10	False
WBGene00017851	F27C1.1	False
WBGene00189948	F56H9.8	False
WBGene00010297	F59A1.11	False
WBGene00015864	C16D9.9	False
WBGene00012854	Y44A6D.3	False
WBGene00015753	C14B9.3	False
WBGene00022802	ZK688.7	False
WBGene00000556	cnc-2	False
WBGene00007583	C14B4.2	False
WBGene00016143	eri-9	False
WBGene00008102	C44H9.7	False
WBGene00017935	srbc-70	False
WBGene00016518	C38C5.1	False
WBGene00016571	C41H7.1	False
WBGene00010387	H12D21.11	False
WBGene00016437	C35B1.8	False
WBGene00020729	T23E1.2	False
WBGene00044447	ZK688.10	False
WBGene00015020	B0205.5	False
WBGene00044638	F23A7.8	False
WBGene00195051	T22D1.18	False
WBGene00021792	Y52D5A.1	False
WBGene00010501	K02C4.2	False
WBGene00008844	F15A4.10	False
WBGene00016727	C46H11.1	False
WBGene00022194	Y71H2B.4	False
WBGene00013387	Y62F5A.9	False
WBGene00010672	K08E7.4	False
WBGene00015560	C07A12.2	False
WBGene00010031	F54B11.8	False
WBGene00019070	F58H7.5	False
WBGene00010760	K10H10.4	False
WBGene00020011	R11G1.2	False
WBGene00020582	T19D12.7	False
WBGene00206515		False
WBGene00011844	T19C9.8	False
WBGene00013556	Y75B8A.23	False
WBGene00206356		False
WBGene00011811	T16H12.1	False
WBGene00001991	hot-6	False
WBGene00010455	K01B6.4	False
WBGene00017294	F09E10.1	False
WBGene00012081	T27C5.8	False
WBGene00021379	Y37E11B.7	False
WBGene00018590	nlp-37	False
WBGene00015224	B0507.7	False
WBGene00009060	F22E12.3	False
WBGene00022591	cuti-1	False
WBGene00000804	csc-1	False
WBGene00021191	Y14H12B.1	False
WBGene00020494	T13G4.7	False
WBGene00011509	T05H10.4	False
WBGene00020478	T13C2.2	False
WBGene00009963	fipr-26	False
WBGene00000646	col-70	False
WBGene00020039	R12E2.14	False
WBGene00018219	F40A3.4	False
WBGene00019486	K07D4.6	False
WBGene00044300	D1022.9	False
WBGene00019261	H34I24.2	False
WBGene00012844	Y43F11A.4	False
WBGene00012121	T28C6.7	False
WBGene00007482	C09F12.2	False
WBGene00006902	vet-6	False
WBGene00011875	T20G5.14	False
WBGene00009268	F30A10.11	False
WBGene00010324	F59C6.3	False
WBGene00017148	EGAP2.2	False
WBGene00014067	ZK675.4	False
WBGene00016430	C35A11.3	False
WBGene00206376		False
WBGene00022285	Y75B7AL.2	False
WBGene00021272	Y23H5B.1	False
WBGene00014060	ZK673.4	False
WBGene00009572	F40D4.13	False
WBGene00006056	sss-1	False
WBGene00022822	ZK813.3	False
WBGene00050975	K02E11.11	False
WBGene00022322	Y82E9BL.5	False
WBGene00013656	Y105C5B.17	False
WBGene00194926	K08D8.12	False
WBGene00008286	C54C6.4	False
WBGene00195232	F36D1.15	False
WBGene00195241	Y113G7B.27	False
WBGene00008310	C54E10.6	False
WBGene00020050	R13A5.7	False
WBGene00050919	C45G9.15	False
WBGene00008219	C50B6.3	False
WBGene00017053	D2024.5	False
WBGene00020752	srbc-68	False
WBGene00017573	F18E9.7	False
WBGene00015905	C17E7.12	False
WBGene00012450	Y17D7B.2	False
WBGene00022018	Y61A9LA.7	False
WBGene00206516		False
WBGene00044213	Y102A5C.36	False
WBGene00008534	F02H6.1	False
WBGene00019312	K02E7.7	False
WBGene00016251	C30E1.2	False
WBGene00015582	C07H6.9	False
WBGene00015072	srt-69	False
WBGene00021301	Y32G9A.2	False
WBGene00010475	K01F9.2	False
WBGene00017976	F32B5.2	False
WBGene00021930	Y55F3AM.13	False
WBGene00008536	F02H6.3	False
WBGene00018506	F46F5.15	False
WBGene00044712	F22G12.8	False
WBGene00013753	Y113G7A.16	False
WBGene00012197	W02B8.1	False
WBGene00007579	C14B1.8	False
WBGene00016825	C50E10.1	False
WBGene00023418	R06F6.12	False
WBGene00017074	D2096.7	False
WBGene00007931	C34D1.4	False
WBGene00018495	F46F5.4	False
WBGene00013104	Y51H4A.8	False
WBGene00009868	F49C5.5	False
WBGene00011537	T06E4.10	False
WBGene00044412	F40H6.6	False
WBGene00045495	F11C1.7	False
WBGene00018489	F46E10.2	False
WBGene00015215	B0496.6	False
WBGene00021656	Y48D7A.1	False
WBGene00019990	R09H3.1	False
WBGene00194785	C52E4.12	False
WBGene00020945	clec-219	False
WBGene00012325	W07A12.8	False
WBGene00001734	grl-25	False
WBGene00000014	abf-3	False
WBGene00008212	C49F5.8	False
WBGene00017355	F10E9.3	False
WBGene00018389	F43C11.12	False
WBGene00009293	F31D4.8	False
WBGene00020370	T08H10.3	False
WBGene00013635	Y105C5A.10	False
WBGene00013860	ZC247.2	False
WBGene00015027	B0207.2	False
WBGene00014040	ZK662.5	False
WBGene00044453	Y102E9.6	False
WBGene00044360	C33C12.11	False
WBGene00015366	C03A7.2	False
WBGene00022390	him-19	False
WBGene00004123	pqn-36	False
WBGene00189987	C18H7.12	False
WBGene00018316	F41H10.3	False
WBGene00017390	F12A10.1	False
WBGene00044339	nspc-4	False
WBGene00077756	Y11D7A.19	False
WBGene00016895	C53B7.6	False
WBGene00021807	Y53G8AM.7	False
WBGene00045355	D1086.17	False
WBGene00022630	fbxa-223	False
WBGene00013685	Y105E8A.28	False
WBGene00050910	Y43F8B.17	False
WBGene00005833	srw-86	False
WBGene00014155	ZK930.5	False
WBGene00012808	Y43F8A.1	False
WBGene00012284	W05H5.2	False
WBGene00018380	F43C11.3	False
WBGene00022304	Y76G2A.1	False
WBGene00004149	pqn-66	False
WBGene00044503	Y73B6A.6	False
WBGene00119201	C08E8.11	False
WBGene00019513	K08A2.4	False
WBGene00012973	spat-2	False
WBGene00017717	F22F4.4	False
WBGene00008761	F13E9.12	False
WBGene00020918	W01C8.1	False
WBGene00012921	Y46G5A.36	False
WBGene00010382	H12D21.6	False
WBGene00011314	T01B7.9	False
WBGene00008005	C38D4.4	False
WBGene00010743	K10D6.3	False
WBGene00206503		False
WBGene00045458	F17B5.8	False
WBGene00016182	C28C12.12	False
WBGene00195212	F09B12.7	False
WBGene00050965	F49H6.17	False
WBGene00016226	C29F9.12	False
WBGene00018600	F48C1.8	False
WBGene00018394	F43E2.6	False
WBGene00004118	pqn-29	False
WBGene00003761	nlp-23	False
WBGene00044534	H23N18.6	False
WBGene00044291	C25F9.10	False
WBGene00009195	F28B1.1	False
WBGene00013227	Y56A3A.6	False
WBGene00019283	K01A2.9	False
WBGene00044991	T25B9.12	False
WBGene00019193	H12I13.5	False
WBGene00019945	R08C7.1	False
WBGene00019719	M01H9.3	False
WBGene00044527	Y39H10B.2	False
WBGene00018929	F56B3.3	False
WBGene00206414		False
WBGene00018497	F46F5.6	False
WBGene00044579	C06E2.9	False
WBGene00206362		False
WBGene00021023	W04B5.6	False
WBGene00017563	F18C5.10	False
WBGene00021155	Y4C6B.1	False
WBGene00003019	lin-33	False
WBGene00019490	K07E3.1	False
WBGene00206506		False
WBGene00012761	Y41C4A.18	False
WBGene00007779	C27D8.3	False
WBGene00010142	F56A8.8	False
WBGene00044508	nsy-7	False
WBGene00021018	W04B5.1	False
WBGene00019809	R01H2.1	False
WBGene00020714	T23B3.6	False
WBGene00009224	F28F8.7	False
WBGene00043984	C56E6.7	False
WBGene00012859	Y45F3A.1	False
WBGene00008174	C48B4.11	False
WBGene00044275	nspa-10	False
WBGene00016327	C32E12.1	False
WBGene00015698	kca-1	False
WBGene00044463	W09G12.10	False
WBGene00020776	T24E12.9	False
WBGene00022761	ZK546.4	False
WBGene00086561	K01A2.12	False
WBGene00012254	W04E12.9	False
WBGene00045209	F13E9.16	False
WBGene00018688	F52D2.6	False
WBGene00185092	K08D8.7	False
WBGene00016940	C55B6.4	False
WBGene00015949	C18A11.3	False
WBGene00019981	srbc-59	False
WBGene00077593	C49G7.12	False
WBGene00017201	grsp-4	False
WBGene00012216	W02D9.10	False
WBGene00021755	Y50D7A.5	False
WBGene00022318	Y82E9BL.1	False
WBGene00021894	Y54G2A.32	False
WBGene00010222	F57G12.2	False
WBGene00016707	C46E10.1	False
WBGene00206386		False
WBGene00017114	E03H12.7	False
WBGene00017616	F20A1.4	False
WBGene00013395	Y62H9A.7	False
WBGene00018894	mff-2	False
WBGene00009379	F34H10.2	False
WBGene00016734	C46H11.10	False
WBGene00018968	F56D2.8	False
WBGene00022562	ZC204.12	False
WBGene00016563	C41D11.4	False
WBGene00021035	W05F2.3	False
WBGene00016758	C49A9.4	False
WBGene00195045	W05F2.8	False
WBGene00020497	T14A8.2	False
WBGene00015494	C05E11.3	False
WBGene00194917	Y45F10B.59	False
WBGene00018233	F40E3.6	False
WBGene00009814	F47B10.3	False
WBGene00045417	Y37H2A.13	False
WBGene00022596	ZC395.4	False
WBGene00044246	F36D1.10	False
WBGene00018288	F41E6.7	False
WBGene00010133	F55H12.2	False
WBGene00009957	F53B2.8	False
WBGene00195144	C16D2.3	False
WBGene00013330	Y57G11C.41	False
WBGene00044366	F34D6.9	False
WBGene00015108	B0281.1	False
WBGene00015611	C08F1.8	False
WBGene00014008	ZK596.3	False
WBGene00007241	C01G10.16	False
WBGene00044498	Y59E9AR.10	False
WBGene00014801	K08E5.1	False
WBGene00044553	T23B12.11	False
WBGene00011386	T02G6.3	False
WBGene00010740	K10D3.6	False
WBGene00011241	R11A8.8	False
WBGene00016109	C25G6.4	False
WBGene00020232	T05A8.6	False
WBGene00009281	F31B9.4	False
WBGene00016746	C48B6.10	False
WBGene00013749	Y113G7A.12	False
WBGene00016599	C42D8.1	False
WBGene00020970	W03A5.6	False
WBGene00015157	B0361.3	False
WBGene00219294		False
WBGene00017588	F19B10.6	False
WBGene00021986	Y59C2A.3	False
WBGene00001570	gei-13	False
WBGene00012096	T27E9.6	False
WBGene00017266	F08F3.10	False
WBGene00008718	F11F1.6	False
WBGene00007222	C01F6.2	False
WBGene00015618	C08G5.6	False
WBGene00013431	Y66D12A.5	False
WBGene00010379	H12D21.3	False
WBGene00009705	F44F4.10	False
WBGene00008507	F01G10.4	False
WBGene00044772	T23E7.6	False
WBGene00044241	C53D6.11	False
WBGene00195061	ZK228.13	False
WBGene00077491	K08H10.10	False
WBGene00007641	C17E4.1	False
WBGene00007543	fipr-7	False
WBGene00019916	R06B10.7	False
WBGene00206466		False
WBGene00018108	F36H5.10	False
WBGene00012951	Y47H9C.8	False
WBGene00012778	Y42A5A.3	False
WBGene00020508	T14F9.2	False
WBGene00015089	B0252.5	False
WBGene00008178	C48D1.5	False
WBGene00017474	F14H12.7	False
WBGene00013349	Y59A8B.12	False
WBGene00012642	Y39A1A.2	False
WBGene00009733	F45G2.7	False
WBGene00019382	K04C2.5	False
WBGene00012069	T26H5.4	False
WBGene00012883	Y45F10D.2	False
WBGene00019540	K08D12.6	False
WBGene00019933	R07C12.3	False
WBGene00022288	Y75B7B.1	False
WBGene00006977	zif-1	False
WBGene00044381	K10G6.5	False
WBGene00045195	F53F4.17	False
WBGene00015244	B0524.5	False
WBGene00018824	F54E2.2	False
WBGene00009086	F23D12.2	False
WBGene00015569	C07D10.5	False
WBGene00017129	E04F6.10	False
WBGene00017031	D1044.6	False
WBGene00017139	clec-141	False
WBGene00194653	F36H2.6	False
WBGene00015780	C14F11.4	False
WBGene00009261	F30A10.2	False
WBGene00009985	F53F4.1	False
WBGene00219236		False
WBGene00009248	F29C12.6	False
WBGene00021708	srbc-37	False
WBGene00014038	ZK643.7	False
WBGene00009982	F53F1.4	False
WBGene00008991	F20G4.2	False
WBGene00017345	F10E7.3	False
WBGene00007132	B0284.2	False
WBGene00014260	ZK1321.1	False
WBGene00017632	F20B6.9	False
WBGene00008096	C44H4.8	False
WBGene00020546	T17A3.10	False
WBGene00020439	T12A2.5	False
WBGene00011741	T12G3.6	False
WBGene00044139	F42D1.4	False
WBGene00016315	C32D5.7	False
WBGene00020554	T19A5.3	False
WBGene00119204	ZC116.5	False
WBGene00018952	F56C9.8	False
WBGene00010119	F55G7.1	False
WBGene00044238	C30H6.12	False
WBGene00021977	Y58A7A.3	False
WBGene00012157	adbp-1	False
WBGene00022072	cpg-9	False
WBGene00045331	F14D7.12	False
WBGene00020225	sre-40	False
WBGene00008755	sdz-13	False
WBGene00015936	C17H12.11	False
WBGene00011663	T09F3.4	False
WBGene00010491	K02B7.3	False
WBGene00013628	Y102A5C.27	False
WBGene00015786	C15B12.4	False
WBGene00010765	K10H10.10	False
WBGene00009157	F26E4.2	False
WBGene00022506	ZC21.6	False
WBGene00008039	C40H1.3	False
WBGene00044175	fipr-9	False
WBGene00012892	Y45F10D.14	False
WBGene00015414	C04C3.4	False
WBGene00019855	R03H10.2	False
WBGene00016695	C45H4.14	False
WBGene00021381	Y37E11B.10	False
WBGene00010219	F57G9.3	False
WBGene00012145	nlp-46	False
WBGene00007648	C17G1.1	False
WBGene00019331	dos-3	False
WBGene00007644	C17E4.4	False
WBGene00019145	H02F09.2	False
WBGene00022413	Y102A11A.3	False
WBGene00219208		False
WBGene00013968	ZK287.9	False
WBGene00015377	C03B1.6	False
WBGene00017401	F12D9.2	False
WBGene00012235	W04A4.6	False
WBGene00007156	B0379.2	False
WBGene00007852	C31G12.3	False
WBGene00021966	Y57G7A.2	False
WBGene00011985	T24D1.2	False
WBGene00018812	F54D11.2	False
WBGene00043308		False
WBGene00016537	C39E6.2	False
WBGene00015701	C11D2.3	False
WBGene00018876	F55D1.2	False
WBGene00015080	B0244.5	False
WBGene00016835	C50F2.1	False
WBGene00045146	Y41E3.22	False
WBGene00022364	Y92H12BL.2	False
WBGene00018176	F38B6.7	False
WBGene00202512		False
WBGene00020840	T27A3.4	False
WBGene00003754	nlp-16	False
WBGene00044006	H32K21.1	False
WBGene00018078	F35H12.6	False
WBGene00009722	F45D3.2	False
WBGene00016685	srbc-16	False
WBGene00007299	C04F12.5	False
WBGene00019302	K02D10.2	False
WBGene00020161	T02G5.1	False
WBGene00044530	F32D1.11	False
WBGene00015256	B0554.3	False
WBGene00017007	D1007.10	False
WBGene00206473		False
WBGene00017629	F20B6.5	False
WBGene00044896	K12C11.5	False
WBGene00010259	F58E10.1	False
WBGene00015506	C06A5.10	False
WBGene00206523		False
WBGene00017728	F22H10.4	False
WBGene00012651	Y39A1A.13	False
WBGene00012841	Y43F11A.1	False
WBGene00012220	W03C9.2	False
WBGene00015821	clec-135	False
WBGene00000860	cwp-2	False
WBGene00017754	F23F12.8	False
WBGene00022623	ZC487.1	False
WBGene00008068	sdz-6	False
WBGene00013641	Y105C5A.22	False
WBGene00012176	W01C9.2	False
WBGene00011954	T23F11.2	False
WBGene00020060	srab-16	False
WBGene00018381	F43C11.4	False
WBGene00016982	C56G2.9	False
WBGene00015393	C03G6.5	False
WBGene00019685	K12H6.5	False
WBGene00194869	K01A6.8	False
WBGene00017227	F07G6.8	False
WBGene00013564	Y75B8A.34	False
WBGene00008869	F15G9.6	False
WBGene00002119	ins-36	False
WBGene00009662	F43G6.10	False
WBGene00044787	C54D10.12	False
WBGene00007765	C27B7.9	False
WBGene00013552	gmn-1	False
WBGene00008910	F17C8.3	False
WBGene00017186	F07B7.2	False
WBGene00013907	sre-20	False
WBGene00008302	C54D10.8	False
WBGene00015309	C01G5.7	False
WBGene00012212	W02D9.6	False
WBGene00022467	Y119C1B.1	False
WBGene00007497	C09G9.8	False
WBGene00021705	Y48G9A.12	False
WBGene00195188	F19G12.11	False
WBGene00007420	C07E3.10	False
WBGene00015890	C17C3.5	False
WBGene00011804	T16G12.3	False
WBGene00044574	F23G4.1	False
WBGene00007991	C37A5.7	False
WBGene00013636	Y105C5A.12	False
WBGene00017731	F23C8.1	False
WBGene00194905	Y53F4B.51	False
WBGene00008961	F19H6.6	False
WBGene00011476	T05D4.3	False
WBGene00007209	BE10.1	False
WBGene00013686	Y105E8A.29	False
WBGene00194906	Y53C12A.11	False
WBGene00022047	Y66H1A.5	False
WBGene00011389	T02G6.6	False
WBGene00021424	Y38F2AR.6	False
WBGene00007125	B0250.8	False
WBGene00015951	C18A11.6	False
WBGene00017666	F21E9.2	False
WBGene00009547	F38H4.3	False
WBGene00009927	F52B11.5	False
WBGene00013154	Y53F4B.7	False
WBGene00016394	C34B2.9	False
WBGene00019063	F58F12.3	False
WBGene00007382	C06C6.8	False
WBGene00077445	Y51A2A.12	False
WBGene00017291	F09E5.14	False
WBGene00017941	F31A9.2	False
WBGene00013899	ZC443.4	False
WBGene00003764	nlp-26	False
WBGene00044513	Y58G8A.5	False
WBGene00015424	C04E6.8	False
WBGene00009392	F35C5.4	False
WBGene00045405	D1086.18	False
WBGene00016083	C25A8.2	False
WBGene00021498	Y40C7B.1	False
WBGene00044021	R02E4.2	False
WBGene00010781	K11H3.4	False
WBGene00020403	T10B11.7	False
WBGene00044998	M199.9	False
WBGene00017955	F31E8.5	False
WBGene00019940	npp-21	False
WBGene00013867	ZC373.2	False
WBGene00012833	Y43F8C.11	False
WBGene00015187	B0432.6	False
WBGene00206388		False
WBGene00017451	F14D2.2	False
WBGene00007193	B0491.6	False
WBGene00007301	C04F12.7	False
WBGene00012738	eif-3.J	False
WBGene00021053	W06A11.2	False
WBGene00044746	C53H9.3	False
WBGene00077714	R102.11	False
WBGene00022116	Y71F9AL.11	False
WBGene00008789	F14D7.2	False
WBGene00004124	pqn-37	False
WBGene00003993	pgl-2	False
WBGene00010669	bath-37	False
WBGene00044456	C18H7.10	False
WBGene00008631	F10A3.1	False
WBGene00009819	F47B10.8	False
WBGene00009685	F44D12.8	False
WBGene00015995	C18H7.5	False
WBGene00045394	ZK813.7	False
WBGene00016181	C28C12.11	False
WBGene00077582	F14H8.8	False
WBGene00008674	F11A5.6	False
WBGene00020758	T24C4.2	False
WBGene00022581	ZC262.4	False
WBGene00013368	Y60A9.1	False
WBGene00044953	D2096.13	False
WBGene00195179	F48C1.11	False
WBGene00077519	T27C10.8	False
WBGene00077523	C23H5.12	False
WBGene00018117	nlp-47	False
WBGene00194912	ZK856.18	False
WBGene00009504	F37B12.1	False
WBGene00019731	M02D8.5	False
WBGene00010023	srbc-51	False
WBGene00010350	H01G02.3	False
WBGene00004110	pqn-20	False
WBGene00008904	F17A2.13	False
WBGene00022724	ZK380.4	False
WBGene00021673	Y48G1BM.8	False
WBGene00012380	Y1A5A.2	False
WBGene00016869	C52B9.10	False
WBGene00020777	T24E12.10	False
WBGene00010205	F57F5.3	False
WBGene00008796	F14D7.9	False
WBGene00013980	dos-1	False
WBGene00023486	K08B4.7	False
WBGene00016213	C29F5.5	False
WBGene00086568	Y2H9A.6	False
WBGene00050939	C05G5.7	False
WBGene00018258	F41B4.2	False
WBGene00010460	clec-142	False
WBGene00017168	F01F1.14	False
WBGene00009332	F32D8.8	False
WBGene00009399	F35C5.11	False
WBGene00044780	F18E9.8	False
WBGene00202496		False
WBGene00020466	T12F5.1	False
WBGene00194898	C17B7.14	False
WBGene00010039	F54C8.6	False
WBGene00013822	Y116F11B.6	False
WBGene00044308	F58F9.10	False
WBGene00013280	Y57A10C.1	False
WBGene00044475	F56D6.13	False
WBGene00022754	nspd-1	False
WBGene00044282	T19H12.12	False
WBGene00016553	C40A11.10	False
WBGene00008540	F02H6.7	False
WBGene00010084	F55B11.2	False
WBGene00021438	Y39A3B.3	False
WBGene00021571	srbc-81	False
WBGene00016828	sre-52	False
WBGene00021418	Y38F2AL.6	False
WBGene00007257	C01H6.8	False
WBGene00021364	Y37E11AL.9	False
WBGene00017496	srbc-15	False
WBGene00008442	E01B7.2	False
WBGene00013105	fip-7	False
WBGene00011986	T24D1.3	False
WBGene00016952	C55C3.2	False
WBGene00044524	Y73C8C.12	False
WBGene00007511	C10C5.7	False
WBGene00019462	K07A9.3	False
WBGene00012671	Y39B6A.9	False
WBGene00189954	F40G9.18	False
WBGene00022474	Y119C1B.9	False
WBGene00016175	C27H5.6	False
WBGene00022588	ZC317.2	False
WBGene00010648	K08C7.6	False
WBGene00019293	K02A6.2	False
WBGene00020801	T25D10.4	False
WBGene00016679	C45G9.8	False
WBGene00019058	F58F9.4	False
WBGene00008163	C47F8.7	False
WBGene00015970	C18E3.1	False
WBGene00206519		False
WBGene00012101	T27F2.4	False
WBGene00023415	F16C3.3	False
WBGene00003221	mes-3	False
WBGene00194704	T07H3.8	False
WBGene00021990	Y59E1B.1	False
WBGene00195009	F17E9.16	False
WBGene00022796	ZK688.1	False
WBGene00021244	Y22D7AL.4	False
WBGene00017040	D1079.1	False
WBGene00194833	F17E9.15	False
WBGene00018714	F52H2.1	False
WBGene00017235	F08B4.3	False
WBGene00013987	ZK512.8	False
WBGene00018507	F46F5.16	False
WBGene00008125	C47A4.5	False
WBGene00044374	C17F4.12	False
WBGene00019532	K08D10.9	False
WBGene00044035	F27E5.7	False
WBGene00018521	F46H5.5	False
WBGene00008563	F07H5.13	False
WBGene00009095	F23H12.7	False
WBGene00044441	Y119C1B.11	False
WBGene00020957	W02H5.2	False
WBGene00195068	Y48G8AL.16	False
WBGene00012576	Y37H9A.1	False
WBGene00018121	F36H12.5	False
WBGene00015136	B0304.4	False
WBGene00077764	F59C6.16	False
WBGene00164974	F46C3.7	False
WBGene00022163	Y71G12B.28	False
WBGene00021232	Y19D10B.3	False
WBGene00019165	H06H21.9	False
WBGene00015474	C05D9.7	False
WBGene00016651	C44E4.2	False
WBGene00023412	H31B20.1	False
WBGene00044394	B0034.7	False
WBGene00011447	T04F8.9	False
WBGene00019053	F58F6.5	False
WBGene00008169	C48B4.6	False
WBGene00010617	K07A1.13	False
WBGene00013522	Y73F8A.13	False
WBGene00022543	ZC190.9	False
WBGene00016799	C50C3.1	False
WBGene00014107	ZK856.6	False
WBGene00044195	F49A5.10	False
WBGene00020376	T09B4.2	False
WBGene00021944	Y55F3BR.7	False
WBGene00007841	C31C9.7	False
WBGene00206411		False
WBGene00010494	K02B9.3	False
WBGene00012594	nspe-5	False
WBGene00010586	K05C4.10	False
WBGene00021239	Y20F4.4	False
WBGene00018644	F49F1.3	False
WBGene00016433	C35B1.3	False
WBGene00017939	F31A3.5	False
WBGene00009754	F46A9.1	False
WBGene00015119	B0302.2	False
WBGene00012838	Y43F8C.17	False
WBGene00015856	C16C8.19	False
WBGene00016055	C24D10.4	False
WBGene00011751	T13F3.4	False
WBGene00195050	T22D1.17	False
WBGene00009698	F44F1.6	False
WBGene00009529	F38B2.2	False
WBGene00008517	F02C12.3	False
WBGene00009405	F35C11.6	False
WBGene00008615	F09C6.1	False
WBGene00009657	F43G6.4	False
WBGene00020337	T08A9.5	False
WBGene00010506	K02E2.1	False
WBGene00206510		False
WBGene00019387	K04F1.8	False
WBGene00002118	ins-35	False
WBGene00009127	F25H5.5	False
WBGene00019728	M02D8.2	False
WBGene00044569	C25F6.8	False
WBGene00022806	ZK697.3	False
WBGene00012822	Y43F8B.12	False
WBGene00020949	W02F12.4	False
WBGene00044122	T28B8.6	False
WBGene00015196	B0454.5	False
WBGene00018596	F48C1.3	False
WBGene00019982	srbc-58	False
WBGene00194698	F49D11.11	False
WBGene00020979	fbxb-55	False
WBGene00010043	F54C9.7	False
WBGene00013679	Y105E8A.21	False
WBGene00012505	Y26D4A.8	False
WBGene00018759	F53E10.3	False
WBGene00012540	Y37A1B.7	False
WBGene00019266	H35N09.2	False
WBGene00011400	T03F6.4	False
WBGene00008399	D2005.4	False
WBGene00011777	T14G10.8	False
WBGene00013889	ZC412.8	False
WBGene00013558	Y75B8A.25	False
WBGene00008792	F14D7.5	False
WBGene00077569	F53F4.18	False
WBGene00022826	ZK816.3	False
WBGene00022892	ZK1290.11	False
WBGene00011005	R04B5.7	False
WBGene00020119	R160.2	False
WBGene00017516	F16G10.1	False
WBGene00013710	Y106G6G.1	False
WBGene00017386	nspd-5	False
WBGene00012248	W04E12.3	False
WBGene00010081	F55A11.8	False
WBGene00022821	ZK813.2	False
WBGene00013885	ZC412.4	False
WBGene00012431	Y11D7A.7	False
WBGene00013451	Y67A10A.2	False
WBGene00017257	F08F1.3	False
WBGene00015024	B0205.10	False
WBGene00044520	F59A7.12	False
WBGene00023492	T24D3.2	False
WBGene00194691	ZK1098.12	False
WBGene00012649	Y39A1A.10	False
WBGene00010320	F59B10.4	False
WBGene00013590	Y81G3A.1	False
WBGene00015531	C06E4.2	False
WBGene00044298	T23B7.2	False
WBGene00017285	F09E5.7	False
WBGene00011472	T05C12.9	False
WBGene00011434	T04D3.5	False
WBGene00015521	fipr-16	False
WBGene00019482	K07C11.10	False
WBGene00009029	F21H7.3	False
WBGene00013472	Y68A4B.3	False
WBGene00018536	F47B7.5	False
WBGene00020150	T01D1.5	False
WBGene00021114	W09C3.7	False
WBGene00020726	T23C6.4	False
WBGene00012413	Y7A5A.7	False
WBGene00010064	F54F7.2	False
WBGene00012691	Y39B6A.32	False
WBGene00185091	F02H6.71	False
WBGene00206533		False
WBGene00019870	R04E5.7	False
WBGene00010862	M04D8.4	False
WBGene00009446	F35H8.1	False
WBGene00008111	C46C2.3	False
WBGene00206361		False
WBGene00206460		False
WBGene00021094	W08F4.5	False
WBGene00022034	deps-1	False
WBGene00044558	F56C3.10	False
WBGene00011026	R05D7.1	False
WBGene00003743	nlp-5	False
WBGene00009889	F49E11.2	False
WBGene00021026	W04C9.4	False
WBGene00016121	C25H3.12	False
WBGene00008285	C53D6.8	False
WBGene00010469	K01D12.10	False
WBGene00206484		False
WBGene00010412	H25K10.2	False
WBGene00012746	Y40H7A.9	False
WBGene00007604	C15C8.1	False
WBGene00013198	Y54E5A.2	False
WBGene00010189	F57B1.6	False
WBGene00018342	F42A10.6	False
WBGene00017658	F21C10.9	False
WBGene00219318		False
WBGene00219243		False
WBGene00019903	R05G9.1	False
WBGene00019468	K07B1.8	False
WBGene00194713	F19B10.13	False
WBGene00015034	B0207.11	False
WBGene00010833	M03B6.1	False
WBGene00194689	Y38H6C.24	False
WBGene00045513	F14H3.14	False
WBGene00138718	E02A10.5	False
WBGene00195211	C34F6.12	False
WBGene00018204	F39F10.4	False
WBGene00010367	H05L14.2	False
WBGene00044169	C06C3.10	False
WBGene00010550	K04B12.2	False
WBGene00011708	T11B7.5	False
WBGene00020173	T02H6.3	False
WBGene00018063	F35F10.14	False
WBGene00206530		False
WBGene00007722	C25D7.15	False
WBGene00010680	K08F4.12	False
WBGene00007289	C04B4.1	False
WBGene00015708	C12D5.5	False
WBGene00019572	K09E2.3	False
WBGene00044154	Y7A5A.10	False
WBGene00022198	Y71H2B.11	False
WBGene00044419	fbxc-17	False
WBGene00016454	C35E7.2	False
WBGene00016795	C49H3.12	False
WBGene00013817	Y116F11A.3	False
WBGene00019552	K09C4.7	False
WBGene00014041	ZK666.1	False
WBGene00019626	K10C9.7	False
WBGene00010102	F55C9.5	False
WBGene00022248	Y73B6BL.27	False
WBGene00044259	Y73F8A.36	False
WBGene00011610	T08D2.5	False
WBGene00015117	B0294.1	False
WBGene00013761	Y113G7B.11	False
WBGene00010574	K04H4.5	False
WBGene00007273	C03C10.7	False
WBGene00206382		False
WBGene00011012	R04D3.4	False
WBGene00014219	ZK1098.2	False
WBGene00021076	W07E6.5	False
WBGene00044392	C25H3.16	False
WBGene00020178	T02H6.8	False
WBGene00008868	F15G9.5	False
WBGene00020565	T19C3.7	False
WBGene00009715	F44G4.6	False
WBGene00017540	F17E9.3	False
WBGene00013295	Y57G11B.2	False
WBGene00022728	ZK402.1	False
WBGene00016262	C30F12.3	False
WBGene00017500	F15E11.14	False
WBGene00022733	ZK418.3	False
WBGene00019735	M02F4.1	False
WBGene00194645	Y105C5A.1269	False
WBGene00012044	T26E4.2	False
WBGene00014253	ZK1320.3	False
WBGene00022315	Y81B9A.1	False
WBGene00007960	C35D6.3	False
WBGene00045276	F18E3.13	False
WBGene00219210		False
WBGene00013401	Y62H9A.13	False
WBGene00016308	C32B5.15	False
WBGene00016076	C24H12.7	False
WBGene00017519	F16G10.4	False
WBGene00021150	Y1B5A.1	False
WBGene00022655	srsx-40	False
WBGene00010673	K08E7.5	False
WBGene00044106	srbc-84	False
WBGene00010726	K09E9.3	False
WBGene00044364	F34D6.7	False
WBGene00015327	C02B10.2	False
WBGene00016263	C30F12.4	False
WBGene00016198	C28H8.7	False
WBGene00011951	T23F6.3	False
WBGene00014089	ZK822.1	False
WBGene00009463	F36D1.4	False
WBGene00016270	C30G4.5	False
WBGene00022671	ZK177.3	False
WBGene00008835	F14H8.5	False
WBGene00014150	ZK909.6	False
WBGene00219273		False
WBGene00008154	C47E12.11	False
WBGene00018655	F49H12.4	False
WBGene00013046	Y50E8A.1	False
WBGene00017118	E04A4.3	False
WBGene00017863	F27D9.4	False
WBGene00021616	Y47D7A.2	False
WBGene00044912	H38K22.7	False
WBGene00008197	C49C3.7	False
WBGene00019200	H14E04.3	False
WBGene00018297	F41F3.3	False
WBGene00017105	E02H9.7	False
WBGene00044499	T11F8.5	False
WBGene00015674	C10E2.4	False
WBGene00021411	Y38C9A.1	False
WBGene00012161	VY35H6BL.2	False
WBGene00014793	H40L08.2	False
WBGene00009199	F28B1.5	False
WBGene00011494	T05F1.9	False
WBGene00017533	fbxa-178	False
WBGene00016100	C25E10.11	False
WBGene00194795	F42F12.14	False
WBGene00010946	M176.10	False
WBGene00021876	Y54G2A.11	False
WBGene00194839	C01B10.44	False
WBGene00013726	Y106G6H.16	False
WBGene00020021	R12B2.7	False
WBGene00020772	T24E12.2	False
WBGene00045381	F28B1.9	False
WBGene00017834	F26F12.3	False
WBGene00000273	brp-1	False
WBGene00013399	Y62H9A.11	False
WBGene00044304	F52B10.3	False
WBGene00219288		False
WBGene00012125	T28D6.5	False
WBGene00206418		False
WBGene00013115	Y51H4A.21	False
WBGene00020786	T25B2.2	False
WBGene00021251	Y22D7AL.13	False
WBGene00219214		False
WBGene00015945	C18A3.9	False
WBGene00011770	T14G8.2	False
WBGene00015886	C17B7.12	False
WBGene00045412	C25F9.12	False
WBGene00008368	D1053.3	False
WBGene00004333	rec-8	False
WBGene00016730	C46H11.6	False
WBGene00044322	tag-280	False
WBGene00020941	W02D7.5	False
WBGene00013419	Y65A5A.2	False
WBGene00020440	T12A2.6	False
WBGene00017708	F22E5.9	False
WBGene00012250	W04E12.5	False
WBGene00019369	K03H6.4	False
WBGene00008573	F08B12.5	False
WBGene00001462	flp-19	False
WBGene00194951	Y105C5A.1274	False
WBGene00010623	K07A12.5	False
WBGene00013138	Y53C10A.10	False
WBGene00019908	R05H11.2	False
WBGene00020202	T04A6.3	False
WBGene00012219	W03C9.1	False
WBGene00009995	F53F4.13	False
WBGene00021694	Y48G8AR.3	False
WBGene00010667	K08E4.3	False
WBGene00077453	Y62F5A.12	False
WBGene00044371	ZC239.20	False
WBGene00014181	ZK1010.8	False
WBGene00206378		False
WBGene00004966	spe-12	False
WBGene00022111	Y71F9AL.6	False
WBGene00020210	T04C9.2	False
WBGene00013390	Y62H9A.2	False
WBGene00009592	F40F12.3	False
WBGene00017439	F13H8.6	False
WBGene00219281		False
WBGene00011512	T05H10.8	False
WBGene00016766	C49C8.2	False
WBGene00185079	W10D9.6	False
WBGene00017613	F20A1.1	False
WBGene00009791	F46F3.3	False
WBGene00045058	Y71A12B.17	False
WBGene00007460	C08F11.13	False
WBGene00044696	F52E1.14	False
WBGene00022282	Y74C10AR.2	False
WBGene00009170	F26F2.5	False
WBGene00018284	F41E6.1	False
WBGene00018903	F55G1.7	False
WBGene00044452	Y102E9.5	False
WBGene00021531	Y42G9A.1	False
WBGene00000084	aex-1	False
WBGene00020261	vet-1	False
WBGene00003749	nlp-11	False
WBGene00010236	F58B4.3	False
WBGene00018115	F36H9.7	False
WBGene00015322	C02B8.3	False
WBGene00015977	C18F10.2	False
WBGene00022746	ZK470.4	False
WBGene00015572	C07G1.6	False
WBGene00009644	F42G4.7	False
WBGene00008454	E02A10.4	False
WBGene00021269	Y23H5A.2	False
WBGene00044546	T01C4.8	False
WBGene00016255	C30E1.6	False
WBGene00021803	Y53G8AM.2	False
WBGene00009788	F46F2.4	False
WBGene00077775	T07C12.15	False
WBGene00016339	C33C12.7	False
WBGene00017396	F12A10.7	False
WBGene00015763	C14C6.12	False
WBGene00019443	K06C4.7	False
WBGene00018736	F53B1.3	False
WBGene00021299	Y27F2A.8	False
WBGene00009901	F49E12.8	False
WBGene00018485	F46C8.3	False
WBGene00045251	F54F7.9	False
WBGene00018379	F43C11.2	False
WBGene00012701	Y39B6A.43	False
WBGene00009953	F53A2.9	False
WBGene00010656	K08D8.2	False
WBGene00019288	K02A2.1	False
WBGene00012287	sre-33	False
WBGene00194931	Y105C5A.1273	False
WBGene00021081	W08A12.4	False
WBGene00010407	H19N07.3	False
WBGene00018254	F40H6.2	False
WBGene00195166	W05B10.6	False
WBGene00044265	Y105E8B.11	False
WBGene00044358	Y71G12B.33	False
WBGene00017067	D2092.6	False
WBGene00015987	C18G1.9	False
WBGene00017701	F22D3.5	False
WBGene00011919	T22C1.9	False
WBGene00011072	tag-209	False
WBGene00012339	W07G4.5	False
WBGene00010717	K09C8.7	False
WBGene00018323	F42A6.1	False
WBGene00007231	C01G10.4	False
WBGene00206359		False
WBGene00006965	xtr-1	False
WBGene00023172	Y23H5A.8	False
WBGene00012717	Y39E4B.6	False
WBGene00016637	C44B12.3	False
WBGene00017821	F26D11.4	False
WBGene00001458	flp-15	False
WBGene00019583	K09F5.4	False
WBGene00012523	srbc-65	False
WBGene00016105	C25F6.6	False
WBGene00086554	D1081.12	False
WBGene00013264	Y57A10A.24	False
WBGene00013691	Y105E8B.6	False
WBGene00012589	nspe-4	False
WBGene00044507	R05G6.12	False
WBGene00044444	F09G8.10	False
WBGene00012472	Y17G7B.21	False
WBGene00045398	Y71F9AM.8	False
WBGene00022024	Y64H9A.2	False
WBGene00020621	T20D4.16	False
WBGene00022628	ZC513.3	False
WBGene00018814	F54D11.4	False
WBGene00017549	F18A1.8	False
WBGene00016677	C45G9.6	False
WBGene00021121	W09G12.7	False
WBGene00008580	F08G5.1	False
WBGene00011721	T11G6.7	False
WBGene00004106	pqn-15	False
WBGene00009815	F47B10.4	False
WBGene00012038	T26E3.5	False
WBGene00012106	T27F6.7	False
WBGene00014199	ZK1053.4	False
WBGene00019519	K08B5.2	False
WBGene00044413	B0205.12	False
WBGene00013186	Y53H1C.3	False
WBGene00022585	ZC266.2	False
WBGene00044370	C41H7.9	False
WBGene00017545	F18A1.1	False
WBGene00014125	ZK863.8	False
WBGene00011982	T24C2.3	False
WBGene00012300	W06D11.2	False
WBGene00016894	C53B7.3	False
WBGene00044900	cnc-11	False
WBGene00164968	K08H2.10	False
WBGene00020793	T25D1.1	False
WBGene00007321	C05B5.4	False
WBGene00007251	nspb-9	False
WBGene00007652	C17G1.5	False
WBGene00019824	R02D3.7	False
WBGene00018881	F55E10.1	False
WBGene00019638	K10F12.6	False
WBGene00010653	K08C9.6	False
WBGene00015899	C17E7.4	False
WBGene00021958	Y57E12AL.4	False
WBGene00012675	Y39B6A.13	False
WBGene00017193	F07C3.2	False
WBGene00008318	C54G4.9	False
WBGene00044454	F27B3.8	False
WBGene00185118	K02E2.11	False
WBGene00044365	F34D6.8	False
WBGene00019661	K11H12.5	False
WBGene00013491	Y70C5B.1	False
WBGene00021776	Y51H7BR.4	False
WBGene00002997	lin-8	False
WBGene00009339	F32G8.3	False
WBGene00023419	F53F4.16	False
WBGene00195071	C16C8.21	False
WBGene00019182	H10E21.1	False
WBGene00014223	ZK1098.6	False
WBGene00044338	nspc-3	False
WBGene00013279	Y57A10B.7	False
WBGene00015489	C05E4.7	False
WBGene00008207	C49F5.3	False
WBGene00013820	Y116F11B.2	False
WBGene00018687	F52D2.5	False
WBGene00010953	clec-190	False
WBGene00194923	Y57G11C.1134	False
WBGene00015989	C18H2.2	False
WBGene00013682	Y105E8A.25	False
WBGene00018253	F40H6.1	False
WBGene00013986	ZK512.7	False
WBGene00017807	F26A1.9	False
WBGene00015868	C16H3.3	False
WBGene00021906	Y55B1AR.2	False
WBGene00010474	K01D12.15	False
WBGene00020578	T19D12.3	False
WBGene00008024	C39B10.4	False
WBGene00010007	F53H4.2	False
WBGene00022080	Y69A2AR.9	False
WBGene00009099	F25B3.2	False
WBGene00044533	F41F3.8	False
WBGene00013287	Y57A10C.9	False
WBGene00044678	B0303.16	False
WBGene00044034	Y38E10A.28	False
WBGene00044519	F59A7.11	False
WBGene00016662	C45B2.8	False
WBGene00044584	T03G11.9	False
WBGene00045211	C18D11.9	False
WBGene00017223	F07G6.3	False
WBGene00008553	F07C6.2	False
WBGene00007883	C33A12.4	False
WBGene00045461	C25F9.14	False
WBGene00012924	Y47D3A.5	False
WBGene00004122	pqn-35	False
WBGene00018212	F39H12.1	False
WBGene00206385		False
WBGene00018234	F40E12.1	False
WBGene00003983	pes-10	False
WBGene00018055	F35F10.5	False
WBGene00195184	F19G12.8	False
WBGene00017467	F14F9.4	False
WBGene00009634	nspc-9	False
WBGene00009184	F27C8.3	False
WBGene00194902	Y39H10B.3	False
WBGene00008811	F14F7.4	False
WBGene00006375	syp-1	False
WBGene00045435	Y34B4A.11	False
WBGene00017584	F19B10.2	False
WBGene00016899	C53C11.1	False
WBGene00044783	T26H5.10	False
WBGene00044578	K01A12.4	False
WBGene00003403	mps-1	False
WBGene00011471	T05C12.8	False
WBGene00015170	B0410.1	False
WBGene00044742	Y55F3BR.10	False
WBGene00013827	Y116F11B.11	False
WBGene00017915	F29A7.5	False
WBGene00016027	C23H5.8	False
WBGene00017800	F25G6.9	False
WBGene00011380	T02E1.8	False
WBGene00015375	C03B1.4	False
WBGene00011519	T06C12.12	False
WBGene00011586	flp-33	False
WBGene00009938	F52F12.5	False
WBGene00009916	F52A8.3	False
WBGene00016838	C50F2.4	False
WBGene00017043	D2007.3	False
WBGene00020887	T28B4.4	False
WBGene00077699	C45B11.8	False
WBGene00206504		False
WBGene00007484	C09G1.2	False
WBGene00010163	F56H6.2	False
WBGene00016000	C18H9.1	False
WBGene00009765	F46B3.14	False
WBGene00021472	Y39G10AR.16	False
WBGene00044514	R09E12.9	False
WBGene00195148	W02B12.16	False
WBGene00012960	Y47H10A.4	False
WBGene00008245	fipr-10	False
WBGene00194647	Y51H4A.935	False
WBGene00013596	Y87G2A.7	False
WBGene00194679	T26C11.9	False
WBGene00019722	M02A10.1	False
WBGene00013442	Y66D12A.16	False
WBGene00016702	C46A5.6	False
WBGene00019507	K07H8.7	False
WBGene00007769	C27C7.7	False
WBGene00022726	nhr-249	False
WBGene00018791	F54C1.6	False
WBGene00012217	W02H3.1	False
WBGene00010611	K07A1.4	False
WBGene00022339	Y82E9BR.6	False
WBGene00014209	ZK1067.3	False
WBGene00206413		False
WBGene00018772	F53G12.4	False
WBGene00017470	F14H12.2	False
WBGene00086557	K07A12.8	False
WBGene00010328	F59C6.11	False
WBGene00020300	tag-261	False
WBGene00010563	K04G2.4	False
WBGene00017365	F10G2.4	False
WBGene00086560	ZK355.8	False
WBGene00011581	T07D10.1	False
WBGene00015085	B0244.10	False
WBGene00008620	F09C6.10	False
WBGene00007334	C05C10.7	False
WBGene00008168	C48B4.3	False
WBGene00045397	Y54G2A.52	False
WBGene00044633	F54H12.7	False
WBGene00045511	F11A5.18	False
WBGene00195213	F11C1.9	False
WBGene00017908	F28H1.1	False
WBGene00000015	abf-4	False
WBGene00012817	Y43F8B.6	False
WBGene00017848	F27B3.6	False
WBGene00044473	F56D6.11	False
WBGene00007349	C05G5.3	False
WBGene00195242	Y113G7B.28	False
WBGene00043983	C39D10.11	False
WBGene00015095	B0261.7	False
WBGene00043147	nspd-6	False
WBGene00004113	pqn-24	False
WBGene00012734	Y40B1A.3	False
WBGene00010827	M02B1.2	False
WBGene00018580	F47G6.3	False
WBGene00019290	K02A2.5	False
WBGene00016016	C23G10.10	False
WBGene00194654	M05B5.7	False
WBGene00008315	C54G4.5	False
WBGene00016917	C54E4.1	False
WBGene00003762	nlp-24	False
WBGene00018855	F55A4.3	False
WBGene00021285	Y24D9A.7	False
WBGene00017952	F31E3.6	False
WBGene00020773	T24E12.3	False
WBGene00007178	B0457.2	False
WBGene00008587	F08G12.3	False
WBGene00044479	F15E6.10	False
WBGene00009381	F34H10.4	False
WBGene00007893	C33B4.5	False
WBGene00022667	ZK154.5	False
WBGene00016217	C29F9.2	False
WBGene00013633	Y105C5A.8	False
WBGene00016681	C45G9.10	False
WBGene00006605	tra-2	False
WBGene00018816	F54D12.2	False
WBGene00011981	T24C2.2	False
WBGene00021044	W05H7.1	False
WBGene00015183	B0432.1	False
WBGene00206527		False
WBGene00011692	T10G3.1	False
WBGene00020024	R12C12.4	False
WBGene00044178	C30G7.4	False
WBGene00015947	C18A11.1	False
WBGene00016824	C50E3.13	False
WBGene00015782	C14F11.7	False
WBGene00008917	F17C11.6	False
WBGene00015919	C17G10.7	False
WBGene00008968	F20C5.3	False
WBGene00019975	R09A1.5	False
WBGene00008926	F17H10.2	False
WBGene00015063	B0228.6	False
WBGene00007640	C17D12.7	False
WBGene00010830	M02G9.1	False
WBGene00045357	F13A7.14	False
WBGene00020482	T13C2.7	False
WBGene00016360	C33G8.2	False
WBGene00013566	Y75B12A.2	False
WBGene00016997	D1005.3	False
WBGene00195143	C16D2.2	False
WBGene00044185	F14F8.14	False
WBGene00011809	T16G12.8	False
WBGene00044390	ZK177.11	False
WBGene00007973	C36B1.6	False
WBGene00007091	B0001.6	False
WBGene00009841	fbxa-134	False
WBGene00012391	Y6B3B.7	False
WBGene00044422	F46F11.11	False
WBGene00022352	Y82E9BR.20	False
WBGene00206367		False
WBGene00219291		False
WBGene00018882	F55E10.2	False
WBGene00019176	H10D12.2	False
WBGene00012471	Y17G7B.20	False
WBGene00011744	T13F2.4	False
WBGene00022449	Y110A2AM.1	False
WBGene00019621	K10C2.6	False
WBGene00020033	R12E2.7	False
WBGene00021591	Y46D2A.3	False
WBGene00044478	K06B9.6	False
WBGene00077684	Y26D4A.21	False
WBGene00010057	F54D5.15	False
WBGene00021101	W08F4.12	False
WBGene00044206	T26H5.9	False
WBGene00044445	C02F5.14	False
WBGene00011041	R05H5.7	False
WBGene00010255	F58E6.6	False
WBGene00044082	D1086.12	False
WBGene00008100	C44H9.5	False
WBGene00009951	F53A2.3	False
WBGene00009068	F23A7.3	False
WBGene00020148	T01D1.3	False
WBGene00022713	ZK355.3	False
WBGene00206478		False
WBGene00219271		False
WBGene00202500		False
WBGene00017774	F25B5.2	False
WBGene00006050	ssq-1	False
WBGene00011886	T21B10.4	False
WBGene00022517	ZC123.1	False
WBGene00016429	C35A11.2	False
WBGene00044466	Y48A5A.3	False
WBGene00044133	C44C10.12	False
WBGene00019303	K02D10.3	False
WBGene00013699	Y106G6D.2	False
WBGene00007278	lab-1	False
WBGene00007294	C04B4.6	False
WBGene00010982	flp-32	False
WBGene00018975	F56E10.1	False
WBGene00020760	T24C4.4	False
WBGene00019689	K12H6.9	False
WBGene00194983	T25B2.4	False
WBGene00044557	ZC13.10	False
WBGene00016986	CC8.1	False
WBGene00044752	Y73B6BL.45	False
WBGene00018965	F56D2.3	False
WBGene00013352	lon-8	False
WBGene00015741	C13F10.1	False
WBGene00011545	T06G6.3	False
WBGene00019097	F59B1.2	False
WBGene00044029	C05D12.7	False
WBGene00019373	K04A8.1	False
WBGene00015339	C02E7.6	False
WBGene00015724	C13A2.7	False
WBGene00219216		False
WBGene00020120	R160.3	False
WBGene00019931	R07C12.1	False
WBGene00020372	T09A12.1	False
WBGene00012720	Y39E4B.11	False
WBGene00008058	C41G6.12	False
WBGene00021687	Y48G8AL.7	False
WBGene00015103	B0280.7	False
WBGene00018049	clec-138	False
WBGene00017052	D2024.4	False
WBGene00010483	K01G12.3	False
WBGene00044090	srbc-33	False
WBGene00219298		False
WBGene00022370	Y92H12BR.4	False
WBGene00008837	sre-38	False
WBGene00008790	F14D7.3	False
WBGene00009683	F44D12.6	False
WBGene00008713	F11E6.10	False
WBGene00015664	C10A4.3	False
WBGene00000930	dao-4	False
WBGene00007225	C01G6.3	False
WBGene00045212	Y110A7A.21	False
WBGene00013158	Y53F4B.11	False
WBGene00013832	ZC15.3	False
WBGene00017448	F14B8.6	False
WBGene00013922	ZC518.4	False
WBGene00022213	Y73B3A.11	False
WBGene00015191	B0432.10	False
WBGene00021749	Y50D4C.5	False
WBGene00008356	nspc-20	False
WBGene00003758	nlp-20	False
WBGene00010174	F56H9.2	False
WBGene00195176	Y43F8B.24	False
WBGene00077439	F55B12.10	False
WBGene00010592	K06A4.2	False
WBGene00011812	T16H12.2	False
WBGene00022142	Y71G12B.2	False
WBGene00017152	EGAP798.1	False
WBGene00022124	Y71F9AR.3	False
WBGene00018113	F36H9.5	False
WBGene00195249	F44E7.12	False
WBGene00021471	Y39G10AR.15	False
WBGene00044008	C45G3.5	False
WBGene00194890	C01B9.4	False
WBGene00010798	srbc-76	False
WBGene00009744	F45H11.3	False
WBGene00010542	K03H1.7	False
WBGene00018309	F41G4.5	False
WBGene00012758	Y41C4A.12	False
WBGene00013054	Y50E8A.11	False
WBGene00021559	Y45G5AM.7	False
WBGene00008626	F09E8.8	False
WBGene00012821	Y43F8B.11	False
WBGene00012886	Y45F10D.6	False
WBGene00007247	C01G12.7	False
WBGene00012241	W04A8.6	False
WBGene00044244	F26D10.13	False
WBGene00014242	sdz-36	False
WBGene00018341	F42A10.5	False
WBGene00022701	ZK353.5	False
WBGene00008742	F13D12.8	False
WBGene00009923	F52B5.7	False
WBGene00015250	B0546.3	False
WBGene00011993	T24D5.5	False
WBGene00007978	C36B1.11	False
WBGene00020290	T06D4.1	False
WBGene00010599	K06B4.4	False
WBGene00022590	ZC317.7	False
WBGene00017456	F14D2.8	False
WBGene00077640	Y26G10.4	False
WBGene00018120	F36H12.4	False
WBGene00015729	C13A10.2	False
WBGene00009212	F28D1.2	False
WBGene00008091	C44F1.1	False
WBGene00015006	B0041.1	False
WBGene00007681	C18D11.3	False
WBGene00019795	M151.3	False
WBGene00020129	R193.3	False
WBGene00009075	F23B2.7	False
WBGene00021961	Y57E12B.1	False
WBGene00016125	C26B2.2	False
WBGene00012009	T25B9.3	False
WBGene00008180	C48D5.3	False
WBGene00016334	C33C12.1	False
WBGene00022625	ZC487.3	False
WBGene00012760	Y41C4A.17	False
WBGene00001386	far-2	False
WBGene00077685	C04F12.12	False
WBGene00007817	C30F2.3	False
WBGene00007421	C07H4.1	False
WBGene00015254	B0554.1	False
WBGene00043187	nspa-9	False
WBGene00021408	Y38C1AB.6	False
WBGene00195155	W04A8.9	False
WBGene00012520	Y32B12A.5	False
WBGene00016259	C30F8.3	False
WBGene00010933	M162.7	False
WBGene00010013	F54B3.1	False
WBGene00016502	C37C3.10	False
WBGene00019279	K01A2.4	False
WBGene00018727	F53A9.4	False
WBGene00017862	F27D9.3	False
WBGene00007571	C14A6.7	False
WBGene00022749	ZK484.3	False
WBGene00077766	F17B5.9	False
WBGene00015973	C18E3.4	False
WBGene00019463	K07A9.4	False
WBGene00007353	C06A1.2	False
WBGene00009676	F44A6.4	False
WBGene00007585	C14C10.2	False
WBGene00044113	C54F6.15	False
WBGene00009797	F46G10.2	False
WBGene00011898	T21C9.13	False
WBGene00021126	W10C8.3	False
WBGene00021676	Y48G1C.1	False
WBGene00020250	T05C1.3	False
WBGene00010632	K07C5.9	False
WBGene00022563	ZC204.13	False
WBGene00007081	AH6.3	False
WBGene00014197	ZK1053.2	False
WBGene00022113	Y71F9AL.8	False
WBGene00015504	C06A5.6	False
WBGene00018888	F55F1.2	False
WBGene00013396	Y62H9A.8	False
WBGene00009869	F49C5.7	False
WBGene00013588	nlp-42	False
WBGene00007260	olrn-1	False
WBGene00004102	pqn-10	False
WBGene00021801	Y53G8AL.3	False
WBGene00011823	T18D3.6	False
WBGene00045416	Y37H2A.14	False
WBGene00021463	zeel-1	False
WBGene00008511	F01G10.9	False
WBGene00021409	Y38C1AB.7	False
WBGene00206422		False
WBGene00022276	nlp-40	False
WBGene00012809	Y43F8A.2	False
WBGene00003011	lin-25	False
WBGene00015848	C16C8.10	False
WBGene00020464	T12E12.3	False
WBGene00020044	R13A1.7	False
WBGene00044395	R12C12.10	False
WBGene00015466	hyls-1	False
WBGene00012501	Y26D4A.3	False
WBGene00007771	C27C12.1	False
WBGene00044502	C46G7.5	False
WBGene00022550	ZC196.6	False
WBGene00018118	F36H12.2	False
[truncated: 4,019 more rows]

## Sheet: Yeast
Systematic Name	Standard Name	Essential
YBR152W	SPP381	True
YBR211C	AME1	True
YDR240C	SNU56	True
YEL035C	UTR5	True
YER018C	SPC25	True
YER104W	RTT105	True
YFR042W	KEG1	True
YGL075C	MPS2	True
YGR179C	OKP1	True
YHR197W	RIX1	True
YJR012C		True
YJR046W	TAH11	True
YKL122C	SRP21	True
YKR004C	ECM9	True
YLR141W	RRN5	True
YLR145W	RMP1	True
YMR094W	CTF13	True
YMR134W		True
YMR298W	LIP1	True
YNL188W	KAR1	True
YOR329C	SCD5	True
YOR372C	NDD1	True
YPL124W	SPC29	True
R0030W	RAF1	False
R0040C	REP2	False
YAL011W	SWC3	False
YAL037C-A		False
YAL037W		False
YAL063C-A		False
YAL064W		False
YAL064W-B		False
YAL065C		False
YAL067W-A		False
YAR002W	NUP60	False
YAR035C-A		False
YAR064W		False
YAR066W		False
YAR068W		False
YBL010C		False
YBL029C-A		False
YBL029W		False
YBL031W	SHE1	False
YBL039W-B		False
YBL043W	ECM13	False
YBL044W		False
YBL059W		False
YBL071C-B		False
YBL081W		False
YBL100W-C		False
YBR013C		False
YBR016W		False
YBR045C	GIP1	False
YBR047W	FMP23	False
YBR057C	MUM2	False
YBR058C-A	TSC3	False
YBR063C		False
YBR071W		False
YBR072C-A		False
YBR085C-A		False
YBR090C		False
YBR108W	AIM3	False
YBR120C	CBP6	False
YBR122C	MRPL36	False
YBR130C	SHE3	False
YBR138C		False
YBR148W	YSW1	False
YBR157C	ICS2	False
YBR165W	UBS1	False
YBR182C-A		False
YBR184W		False
YBR188C	NTC20	False
YBR194W	AIM4	False
YBR196C-A		False
YBR197C		False
YBR201C-A		False
YBR221W-A		False
YBR230C	OM14	False
YBR230W-A		False
YBR238C		False
YBR255C-A		False
YBR255W	MTC4	False
YBR262C	AIM5	False
YBR285W		False
YBR296C-A		False
YBR298C-A		False
YCL002C		False
YCL005W	LDB16	False
YCL021W-A		False
YCL028W	RNQ1	False
YCL049C		False
YCL051W	LRE1	False
YCL056C	PEX34	False
YCL058C	FYV5	False
YCL058W-A	ADF1	False
YCL063W	VAC17	False
YCL068C		False
YCR020W-B	HTL1	False
YCR024C-B		False
YCR043C		False
YCR082W	AHC2	False
YCR095W-A		False
YCR101C		False
YCR108C		False
YDL007C-A		False
YDL027C		False
YDL039C	PRM7	False
YDL044C	MTF2	False
YDL053C	PBP4	False
YDL069C	CBS1	False
YDL099W	BUG1	False
YDL110C	TMA17	False
YDL121C		False
YDL129W		False
YDL157C		False
YDL159W-A		False
YDL169C	UGX2	False
YDL176W		False
YDL180W		False
YDL186W		False
YDL197C	ASF2	False
YDL211C		False
YDL223C	HBT1	False
YDL241W		False
YDR003W-A		False
YDR014W	RAD61	False
YDR014W-A	HED1	False
YDR034C-A		False
YDR042C		False
YDR056C		False
YDR065W	RRG1	False
YDR070C	FMP16	False
YDR073W	SNF11	False
YDR077W	SED1	False
YDR078C	SHU2	False
YDR085C	AFR1	False
YDR110W	FOB1	False
YDR114C		False
YDR119W-A	COX26	False
YDR130C	FIN1	False
YDR169C-A		False
YDR184C	ATC1	False
YDR186C		False
YDR192C	NUP42	False
YDR194W-A		False
YDR195W	REF2	False
YDR227W	SIR4	False
YDR239C		False
YDR246W-A		False
YDR249C		False
YDR251W	PAM1	False
YDR275W	BSC2	False
YDR277C	MTH1	False
YDR281C	PHM6	False
YDR285W	ZIP1	False
YDR351W	SBE2	False
YDR357C	CNL1	False
YDR366C		False
YDR374W-A	WIP1	False
YDR381C-A		False
YDR383C	NKP1	False
YDR420W	HKR1	False
YDR461C-A		False
YDR461W	MFA1	False
YDR476C		False
YDR480W	DIG2	False
YDR494W	RSM28	False
YDR504C	SPG3	False
YDR524C-B		False
YDR528W	HLR1	False
YDR532C	KRE28	False
YEL001C	IRC22	False
YEL005C	VAB2	False
YEL017W	GTT3	False
YEL033W	MTC7	False
YEL057C		False
YEL067C		False
YEL072W	RMD6	False
YEL073C		False
YEL075C		False
YEL076C		False
YEL076C-A		False
YER014C-A	BUD25	False
YER032W	FIR1	False
YER033C	ZRG8	False
YER034W		False
YER035W	EDC2	False
YER053C-A		False
YER076C		False
YER078W-A		False
YER079W		False
YER085C		False
YER093C-A	AIM11	False
YER115C	SPR6	False
YER121W		False
YER138W-A		False
YER149C	PEA2	False
YER158C		False
YER167W	BCK2	False
YER175W-A		False
YER180C	ISC10	False
YER186C		False
YER187W		False
YER189W		False
YER190C-B		False
YFL010W-A	AUA1	False
YFL012W		False
YFL041W-A		False
YFL064C		False
YFL065C		False
YFL067W		False
YFL068W		False
YFR008W	FAR7	False
YFR012W-A		False
YFR017C	IGD1	False
YFR026C	ULI1	False
YFR032C-B		False
YFR035C		False
YFR039C		False
YFR043C	IRC6	False
YFR046C	CNN1	False
YGL005C	COG7	False
YGL007C-A		False
YGL015C		False
YGL036W		False
YGL041W-A		False
YGL057C	GEP7	False
YGL107C	RMD9	False
YGL108C		False
YGL117W		False
YGL121C	GPG1	False
YGL138C		False
YGL168W	HUR1	False
YGL170C	SPO74	False
YGL175C	SAE2	False
YGL176C		False
YGL188C-A		False
YGL194C-A		False
YGL222C	EDC1	False
YGL223C	COG1	False
YGL228W	SHE10	False
YGL230C		False
YGL235W		False
YGL249W	ZIP2	False
YGL260W		False
YGL262W		False
YGR014W	MSB2	False
YGR026W		False
YGR035C		False
YGR035W-A		False
YGR041W	BUD9	False
YGR049W	SCM4	False
YGR077C	PEX8	False
YGR079W		False
YGR081C	SLX9	False
YGR084C	MRP13	False
YGR089W	NNF2	False
YGR106C	VOA1	False
YGR121W-A		False
YGR122W		False
YGR126W		False
YGR130C		False
YGR134W	CAF130	False
YGR142W	BTN2	False
YGR146C-A		False
YGR153W		False
YGR161C	RTS3	False
YGR161W-C		False
YGR168C		False
YGR169C-A		False
YGR174W-A		False
YGR204C-A		False
YGR236C	SPG1	False
YGR237C		False
YGR239C	PEX21	False
YGR240C-A		False
YHL006C	SHU1	False
YHL015W-A		False
YHL025W	SNF6	False
YHL049C		False
YHR007C-A		False
YHR014W	SPO13	False
YHR021W-A	ECM12	False
YHR022C-A		False
YHR045W		False
YHR054C		False
YHR060W	VMA22	False
YHR103W	SBE22	False
YHR136C	SPL2	False
YHR151C	MTC6	False
YHR153C	SPO16	False
YHR157W	REC104	False
YHR159W	TDA11	False
YHR160C	PEX18	False
YHR175W-A		False
YHR184W	SSP1	False
YHR185C	PFS1	False
YHR195W	NVJ1	False
YHR212W-A		False
YHR213W-A		False
YHR213W-B		False
YHR214C-D		False
YHR214C-E		False
YHR214W		False
YHR219W		False
YIL002W-A		False
YIL009C-A	EST3	False
YIL014C-A		False
YIL029C		False
YIL037C	PRM2	False
YIL046W-A		False
YIL055C		False
YIL060W		False
YIL089W		False
YIL092W		False
YIL098C	FMC1	False
YIL102C		False
YIL117C	PRM5	False
YIL122W	POG1	False
YIL127C	RRT14	False
YIL132C	CSM2	False
YIL134C-A		False
YIL135C	VHS2	False
YIL136W	OM45	False
YIL146C	ATG32	False
YIL152W		False
YIL158W	AIM20	False
YIL161W		False
YIR014W		False
YIR016W		False
YIR021W-A		False
YIR024C		False
YJL023C	PET130	False
YJL027C		False
YJL028W		False
YJL037W	IRC18	False
YJL038C	LOH1	False
YJL043W		False
YJL047C-A		False
YJL051W	IRC8	False
YJL052C-A		False
YJL062W-A	COA3	False
YJL066C	MPM1	False
YJL077C	ICS3	False
YJL077W-B		False
YJL118W		False
YJL127C-B		False
YJL133C-A		False
YJL136W-A		False
YJL144W		False
YJL147C		False
YJL161W	FMP33	False
YJL170C	ASG7	False
YJL181W		False
YJL185C	ATG36	False
YJL192C	SOP4	False
YJL209W	CBP1	False
YJR003C		False
YJR005C-A		False
YJR011C		False
YJR030C		False
YJR039W		False
YJR043C	POL32	False
YJR053W	BFA1	False
YJR079W		False
YJR083C	ACF4	False
YJR094C	IME1	False
YJR108W	ABM1	False
YJR115W		False
YJR120W		False
YJR135C	MCM22	False
YKL023C-A		False
YKL023W		False
YKL037W	AIM26	False
YKL063C		False
YKL065W-A		False
YKL068W-A		False
YKL075C		False
YKL093W	MBR1	False
YKL096C-B		False
YKL098W	MTC2	False
YKL105C	SEG2	False
YKL106C-A		False
YKL176C	LST4	False
YKL183C-A		False
YKL183W	LOT5	False
YKL204W	EAP1	False
YKL208W	CBT1	False
YKR005C		False
YKR011C		False
YKR015C		False
YKR020W	VPS51	False
YKR041W		False
YKR045C		False
YKR046C	PET10	False
YKR075C		False
YKR077W	MSA2	False
YKR091W	SRL3	False
YKR100C	SKG1	False
YLL006W-A		False
YLL007C		False
YLL049W	LDB18	False
YLL066W-B		False
YLR012C		False
YLR030W		False
YLR031W		False
YLR036C		False
YLR042C		False
YLR049C		False
YLR052W	IES3	False
YLR053C		False
YLR054C	OSW2	False
YLR073C	RFU1	False
YLR079W	SIC1	False
YLR082C	SRL2	False
YLR091W	GEP5	False
YLR094C	GIS3	False
YLR125W		False
YLR139C	SLS1	False
YLR146W-A		False
YLR154C	RNH203	False
YLR154C-G		False
YLR154C-H		False
YLR154W-C	TAR1	False
YLR156C-A		False
YLR156W		False
YLR157C-C		False
YLR157W-D		False
YLR157W-E		False
YLR159C-A		False
YLR159W		False
YLR161W		False
YLR173W		False
YLR194C		False
YLR211C		False
YLR219W	MSC3	False
YLR224W		False
YLR227C	ADY4	False
YLR254C	NDL1	False
YLR257W		False
YLR264C-A		False
YLR267W	BOP2	False
YLR285C-A		False
YLR297W		False
YLR301W	HRI1	False
YLR307C-A		False
YLR312C		False
YLR329W	REC102	False
YLR341W	SPO77	False
YLR342W-A		False
YLR346C		False
YLR353W	BUD8	False
YLR356W	ATG33	False
YLR360W	VPS38	False
YLR361C-A		False
YLR376C	PSY3	False
YLR381W	CTF3	False
YLR390W	ECM19	False
YLR392C	ART10	False
YLR404W	FLD1	False
YLR406C-A		False
YLR408C	BLS1	False
YLR412C-A		False
YLR415C		False
YLR431C	ATG23	False
YLR436C	ECM30	False
YLR443W	ECM7	False
YLR445W	GMC2	False
YLR453C	RIF2	False
YLR462W		False
YLR464W		False
YLR466C-B		False
YML003W		False
YML006C	GIS4	False
YML007C-A		False
YML017W	PSP2	False
YML037C		False
YML053C		False
YML054C-A		False
YML058W	SML1	False
YML058W-A	HUG1	False
YML066C	SMA2	False
YML083C		False
YML100W-A		False
YML113W	DAT1	False
YML119W		False
YMR001C-A		False
YMR025W	CSI1	False
YMR030W-A		False
YMR052W	FAR3	False
YMR064W	AEP1	False
YMR066W	SOV1	False
YMR081C	ISF1	False
YMR086W	SEG1	False
YMR105W-A		False
YMR119W	ASI1	False
YMR122W-A		False
YMR124W		False
YMR144W		False
YMR147W		False
YMR148W	OSW5	False
YMR157C	AIM36	False
YMR160W		False
YMR175W	SIP18	False
YMR175W-A		False
YMR179W	SPT21	False
YMR181C		False
YMR182W-A		False
YMR184W	ADD37	False
YMR187C		False
YMR191W	SPG5	False
YMR195W	ICY1	False
YMR198W	CIK1	False
YMR206W		False
YMR242W-A		False
YMR247W-A		False
YMR251W-A	HOR7	False
YMR252C		False
YMR257C	PET111	False
YMR258C	ROY1	False
YMR272W-B		False
YMR312W	ELP6	False
YMR315W-A		False
YMR316W	DIA1	False
YMR317W		False
YNL008C	ASI3	False
YNL018C		False
YNL019C		False
YNL033W		False
YNL034W		False
YNL042W-B		False
YNL046W		False
YNL058C		False
YNL074C	MLF3	False
YNL078W	NIS1	False
YNL100W	AIM37	False
YNL130C-A	DGR1	False
YNL133C	FYV6	False
YNL145W	MFA2	False
YNL146W		False
YNL159C	ASI2	False
YNL162W-A		False
YNL165W		False
YNL166C	BNI5	False
YNL176C	TDA7	False
YNL190W		False
YNL193W		False
YNL195C		False
YNL196C	SLZ1	False
YNL199C	GCR2	False
YNL214W	PEX17	False
YNL233W	BNI4	False
YNL269W	BSC4	False
YNL277W-A		False
YNL309W	STB1	False
YNL314W	DAL82	False
YNL322C	KRE1	False
YNR004W	SWM2	False
YNR014W		False
YNR022C	MRPL50	False
YNR024W	MPP6	False
YNR040W		False
YNR044W	AGA1	False
YNR045W	PET494	False
YNR075C-A		False
YOL007C	CSI2	False
YOL013W-A		False
YOL014W		False
YOL015W	IRC10	False
YOL019W-A		False
YOL024W		False
YOL025W	LAG2	False
YOL029C		False
YOL036W		False
YOL044W	PEX15	False
YOL047C		False
YOL052C-A	DDR2	False
YOL053W	AIM39	False
YOL070C	NBA1	False
YOL091W	SPO21	False
YOL097W-A		False
YOL104C	NDJ1	False
YOL109W	ZEO1	False
YOL117W	RRI2	False
YOL131W		False
YOL155C	HPF1	False
YOL155W-A		False
YOL159C		False
YOL159C-A		False
YOR008C-A		False
YOR011W-A		False
YOR012W		False
YOR031W	CRS5	False
YOR032W-A		False
YOR034C-A		False
YOR044W	IRC23	False
YOR047C	STD1	False
YOR062C		False
YOR066W	MSA1	False
YOR072W-B		False
YOR097C		False
YOR104W	PIN2	False
YOR114W		False
YOR152C		False
YOR158W	PET123	False
YOR161C-C		False
YOR177C	MPC54	False
YOR183W	FYV12	False
YOR186W		False
YOR189W	IES4	False
YOR192C-C		False
YOR193W	PEX27	False
YOR214C		False
YOR220W	RCN2	False
YOR242C	SSP2	False
YOR247W	SRL1	False
YOR255W	OSW1	False
YOR264W	DSE3	False
YOR266W	PNT1	False
YOR276W	CAF20	False
YOR284W	HUA2	False
YOR304C-A		False
YOR313C	SPS4	False
YOR315W	SFG1	False
YOR342C		False
YOR349W	CIN1	False
YOR354C	MSC6	False
YOR355W	GDS1	False
YOR376W-A		False
YOR381W-A		False
YOR383C	FIT3	False
YOR385W		False
YOR389W		False
YOR394C-A		False
YPL005W	AEP3	False
YPL014W		False
YPL018W	CTF19	False
YPL024W	RMI1	False
YPL027W	SMA1	False
YPL034W		False
YPL039W		False
YPL049C	DIG1	False
YPL052W	OAZ1	False
YPL055C	LGE1	False
YPL056C	LCL1	False
YPL066W	RGL1	False
YPL068C		False
YPL071C		False
YPL077C		False
YPL096C-A	ERI1	False
YPL099C	AIM43	False
YPL108W		False
YPL130W	SPO19	False
YPL152W-A		False
YPL158C	AIM44	False
YPL161C	BEM4	False
YPL163C	SVS1	False
YPL168W		False
YPL189C-A	COA2	False
YPL192C	PRM3	False
YPL200W	CSM4	False
YPL201C	YIG1	False
YPL223C	GRE1	False
YPL229W		False
YPL250C	ICY2	False
YPL253C	VIK1	False
YPL257W		False
YPL267W	ACM1	False
YPL277C		False
YPL278C		False
YPR005C	HAL1	False
YPR010C-A		False
YPR027C		False
YPR036W-A		False
YPR046W	MCM16	False
YPR071W		False
YPR078C		False
YPR083W	MDM36	False
YPR096C		False
YPR101W	SNT309	False
YPR108W-A		False
YPR109W		False
YPR116W	RRG8	False
YPR134W	MSS18	False
YPR145C-A		False
YPR153W		False
YPR158W	CUR1	False
YPR159C-A		False
YPR164W	MMS1	False
YPR171W	BSP1	False
YPR202W		False
YPR203W		False
