# Supplementary material for: Taxonomically Restricted Genes with Essential Functions Frequently Play Roles in Chromosome Segregation in Caenorhabditis elegans and Saccharomyces cerevisiae
Source: G3 (Bethesda). 2017 Aug 24;7(10):3337–47. doi: 10.1534/g3.117.300193 (PMC5633384; doi:10.1534/g3.117.300193)
Supplement: Supplementary file 9 [file 3337TableS2.xls]

## Sheet: Sheet1
Gene Ontology ID	GO Term Name	Adjusted p-value	Enrichment Factor	Percentage Of Genes
GO:0000775	chromosome, centromeric region	0	50.1157	64.7059
GO:0007049	cell cycle	0	10.077	62.7451
GO:0007067	mitosis	0	21.167	56.8627
GO:0051301	cell division	0	15.2687	58.8235
GO:0007059	chromosome segregation	0	37.0921	50.9804
GO:0000776	kinetochore	0	62.7712	62.7451
GO:0000777	condensed chromosome kinetochore	0	70.6176	58.8235
GO:0005694	chromosome	0	26.786	64.7059
GO:0008017	microtubule binding	0	59.4675	23.5294
GO:0030472	mitotic spindle organization in nucleus	0	47.0784	21.5686
GO:0031110	regulation of microtubule polymerization or depolymerization	0	94.1569	19.6078
GO:0042729	DASH complex	0	94.1569	19.6078
GO:0000778	condensed nuclear chromosome kinetochore	0	52.0341	41.1765
GO:0005816	spindle pole body	0.000214062	11.6084	17.6471
GO:0007020	microtubule nucleation	0.00022822	26.902	11.7647
GO:0008608	attachment of spindle microtubules to kinetochore	0.000250714	75.3255	7.84314
GO:0005876	spindle microtubule	0.000597545	36.2142	9.80392
GO:0034501	protein localization to kinetochore	0.00342814	47.0784	7.84314
GO:0031262	Ndc80 complex	0.0200597	70.6176	5.88235
GO:0005819	spindle	1.29174448915137e-11	34.5242	21.5686
GO:0034087	establishment of mitotic sister chromatid cohesion	1.33643954403073e-05	40.3529	11.7647
GO:0007126	meiosis	1.95671189695545e-05	10.3573	21.5686
GO:0000780	condensed nuclear chromosome, centromeric region	2.20948383700126e-05	37.6627	11.7647
GO:0005856	cytoskeleton	2.85569928815121e-07	9.62187	27.451
GO:0005874	microtubule	3.62831154010479e-09	22.0367	21.5686
GO:0005200	structural constituent of cytoskeleton	4.96824803519758e-12	29.7337	23.5294
GO:0000818	nuclear MIS12/MIND complex	5.05387723087614e-05	94.1569	7.84314
GO:0000817	COMA complex	5.05387723087614e-05	94.1569	7.84314
GO:0008623	chromatin accessibility complex	5.05387723087614e-05	94.1569	7.84314
GO:0005634	nucleus	6.3593574850529e-10	2.304	88.2353
